# Supplementary material for: Mutations in GFAP Alter Early Lineage Commitment of Organoids
Source: Glia. 2025 Jul 30;73(11):2167–88. doi: 10.1002/glia.70049 (PMC12436998; doi:10.1002/glia.70049)
Supplement: Supplementary file 16 — Data S1. Supporting Information. [file GLIA-73-2167-s010.xlsx]

## Sheet: Legend
Supplementary tables:
STab5	Aggrewell DEGs
STab6	Aggrewell ORA result UP
STab7	Aggrewell ORA results DOWN
STab8	Direct-seeding DEGs
STab9	Direct-seeding ORA result UP
STab10	Direct-seeding ORA result DOWN
STab11	CTRL Aggrewell x direct-seeding DEGs
STab12	CTRL Aggrewell x direct-seeding ORA result UP
STab13	CTRL Aggrewell x direct-seeding ORA result DOWN
STab14	AxD Aggrewell x direct-seeding DEGs
STab15	AxD Aggrewell x direct-seeding ORA result UP
STab16	AxD Aggrewell x direct-seeding ORA result DOWN

## Sheet: STab5-Aggrewell DEGs
Supplementary Table 5: Results of differential expression analysis between AxD and control neural organoids prepared with the Aggrewell protocol at four early timepoints (D3, D5, D7, D9). Significance thresholds: |log2FC| > 1, padj < 0.05, baseMean > 10.
D3									D5									D7									D9
ENSEMBL ID	baseMean	log2FoldChange	lfcSE	stat	pvalue	padj	symbol		ENSEMBL ID	baseMean	log2FoldChange	lfcSE	stat	pvalue	padj	symbol		ENSEMBL ID	baseMean	log2FoldChange	lfcSE	stat	pvalue	padj	symbol		ENSEMBL ID	baseMean	log2FoldChange	lfcSE	stat	pvalue	padj	symbol
ENSG00000269834	19.101	7.24736	1.15002	6.30197	2.9389e-10	2.20083e-07	ZNF528-AS1		ENSG00000269834	15.8207	7.56618	1.18235	6.39925	1.56138e-10	1.81012e-07	ZNF528-AS1		ENSG00000269834	29.1935	7.47534	1.08387	6.89692	5.31407e-12	4.71264e-09	ZNF528-AS1		ENSG00000110375	12.9875	5.87613	1.24458	4.72137	2.34258e-06	0.000497396	UPK2
ENSG00000184058	10.3789	6.36782	1.2919	4.92904	8.26353e-07	0.000155572	TBX1		ENSG00000197181	13.9231	6.64426	1.19384	5.56544	2.61496e-08	1.35897e-05	PIWIL2		ENSG00000184058	24.2919	7.21247	1.11687	6.45777	1.0626e-10	6.16144e-08	TBX1		ENSG00000165794	28.1752	5.84721	1.68562	3.46889	0.000522615	0.0213631	SLC39A2
ENSG00000132297	21.2097	6.05284	0.999205	6.05766	1.38118e-09	8.9152e-07	HHLA1		ENSG00000256969	21.2946	6.50856	1.19086	5.46542	4.61801e-08	2.047e-05	ENSG00000256969		ENSG00000177468	15.0717	6.51714	1.12831	5.77604	7.6479e-09	2.17547e-06	OLIG3		ENSG00000121075	12.5308	5.82358	1.41538	4.11449	3.88036e-05	0.00375006	TBX4
ENSG00000165379	10.0787	5.56231	1.25563	4.4299	9.42775e-06	0.00112521	LRFN5		ENSG00000143028	25.7128	5.74506	0.892975	6.43362	1.24602e-10	1.5649e-07	SYPL2		ENSG00000260362	11.9597	6.17639	1.20912	5.10817	3.25286e-07	4.08463e-05	ENSG00000260362		ENSG00000164107	14.1289	4.89972	1.24614	3.93192	8.42688e-05	0.00625267	HAND2
ENSG00000226673	36.7181	4.59619	1.359	3.38203	0.000719522	0.0274736	LINC01108		ENSG00000167555	15.5688	5.51572	1.13663	4.85269	1.21795e-06	0.000254941	ZNF528		ENSG00000256969	30.4746	5.79023	0.93957	6.16264	7.15441e-10	2.83842e-07	ENSG00000256969		ENSG00000159871	16.9716	4.85859	1.16495	4.17066	3.03724e-05	0.00314908	LYPD5
ENSG00000167555	14.1713	4.46403	0.853424	5.23072	1.68848e-07	3.87921e-05	ZNF528		ENSG00000132297	69.4549	5.14457	0.63803	8.06321	7.43148e-16	2.87293e-12	HHLA1		ENSG00000088386	25.8357	5.54859	0.96542	5.74733	9.06654e-09	2.40289e-06	SLC15A1		ENSG00000185052	26.5255	4.70969	0.907083	5.19213	2.07897e-07	0.000101714	SLC24A3
ENSG00000196581	12.827	3.70359	0.855318	4.33008	1.49057e-05	0.00156626	AJAP1		ENSG00000157782	10.4953	4.8132	1.26459	3.80613	0.000141158	0.0105316	CABP1		ENSG00000141096	12.6077	5.51924	1.13096	4.88012	1.06021e-06	0.000111775	DPEP3		ENSG00000269834	33.5702	4.44957	0.71193	6.25	4.1045e-10	9.34798e-07	ZNF528-AS1
ENSG00000172403	11.161	3.65684	0.798076	4.58207	4.60392e-06	0.000643362	SYNPO2		ENSG00000141096	17.5932	4.69849	0.901454	5.21212	1.86691e-07	6.6991e-05	DPEP3		ENSG00000184895	16.2212	5.29834	0.95409	5.55329	2.80336e-08	6.40355e-06	SRY		ENSG00000215612	34.0764	4.34267	0.942657	4.60684	4.08834e-06	0.000735714	HMX1
ENSG00000197181	10.7305	3.60153	0.909339	3.9606	7.47602e-05	0.00553757	PIWIL2		ENSG00000177468	18.8159	4.65525	0.905985	5.13833	2.77189e-07	8.35504e-05	OLIG3		ENSG00000197181	16.1617	4.86596	0.942827	5.16103	2.45593e-07	3.41372e-05	PIWIL2		ENSG00000106018	19.6274	4.30461	0.875637	4.91598	8.83388e-07	0.000256117	VIPR2
ENSG00000157150	60.9516	3.52505	0.487393	7.23246	4.74327e-13	5.86502e-10	TIMP4		ENSG00000184058	29.8595	4.59991	0.689916	6.66735	2.60467e-11	4.12149e-08	TBX1		ENSG00000167555	15.5247	4.79509	0.868766	5.51943	3.40095e-08	7.43083e-06	ZNF528		ENSG00000165124	22.0874	4.237	1.07809	3.9301	8.49116e-05	0.00627064	SVEP1
ENSG00000157782	10.9513	3.48523	0.873759	3.98878	6.64134e-05	0.00505749	CABP1		ENSG00000182687	23.9344	4.1623	0.821564	5.06631	4.05598e-07	0.000113199	GALR2		ENSG00000196767	33.5468	4.72366	0.615166	7.67867	1.60754e-14	4.0392e-11	POU3F4		ENSG00000197181	14.5505	4.16888	0.962599	4.33086	1.48529e-05	0.00206918	PIWIL2
ENSG00000184344	81.9914	3.42569	0.497436	6.8867	5.71024e-12	6.45019e-09	GDF3		ENSG00000196767	29.1061	4.08799	0.627606	6.51363	7.33572e-11	1.00506e-07	POU3F4		ENSG00000166105	12.5744	4.4985	0.912474	4.93	8.22281e-07	8.98312e-05	GLB1L3		ENSG00000168830	10.5438	4.14735	1.27203	3.26042	0.00111249	0.0356178	HTR1E
ENSG00000187193	20.4568	3.40795	0.744662	4.57651	4.72802e-06	0.000647356	MT1X		ENSG00000197355	40.9905	3.98955	0.662032	6.02623	1.67829e-09	1.48785e-06	UAP1L1		ENSG00000110375	12.6252	4.49296	1.13552	3.95675	7.59749e-05	0.00320501	UPK2		ENSG00000004799	57.6393	4.1418	0.916471	4.51929	6.20464e-06	0.00104452	PDK4
ENSG00000159674	10.2635	3.36867	1.0129	3.32578	0.000881727	0.031211	SPON2		ENSG00000166105	11.2797	3.71365	0.91004	4.08075	4.48901e-05	0.00445451	GLB1L3		ENSG00000197721	12.2229	4.49203	0.978708	4.58975	4.4377e-06	0.00034486	CR1L		ENSG00000164099	180.006	4.10743	0.655677	6.26441	3.74238e-10	9.34798e-07	PRSS12
ENSG00000198336	11.2242	3.35455	1.00019	3.35391	0.000796784	0.0295093	MYL4		ENSG00000184895	12.5435	3.70519	0.809228	4.57867	4.67947e-06	0.000711332	SRY		ENSG00000226673	45.1713	4.24962	0.633561	6.70753	1.97952e-11	1.49216e-08	LINC01108		ENSG00000130701	18.4676	4.10056	1.01452	4.04189	5.30224e-05	0.00458629	RBBP8NL
ENSG00000159231	12.5818	3.33699	0.845536	3.94659	7.9271e-05	0.00565536	CBR3		ENSG00000184344	120.569	3.68674	0.639501	5.76503	8.16447e-09	5.23684e-06	GDF3		ENSG00000244342	10.5586	3.92458	0.906697	4.32844	1.50169e-05	0.00090558	LINC00698		ENSG00000189056	51.8457	4.08748	1.27351	3.20961	0.00132915	0.0403881	RELN
ENSG00000221946	15.684	3.31217	0.647792	5.11301	3.17059e-07	6.93182e-05	FXYD7		ENSG00000156049	17.3204	3.6712	0.712312	5.15392	2.55094e-07	8.00942e-05	GNA14		ENSG00000182866	17.0724	3.90149	0.776263	5.02598	5.0086e-07	5.82711e-05	LCK		ENSG00000177468	12.0255	3.97568	1.13998	3.48751	0.000487544	0.0203546	OLIG3
ENSG00000136160	36.8013	3.25504	0.450089	7.23199	4.75952e-13	5.86502e-10	EDNRB		ENSG00000161544	10.5034	3.64614	0.888749	4.10255	4.08613e-05	0.00416095	CYGB		ENSG00000163530	12.5953	3.87449	0.828729	4.67523	2.93629e-06	0.000260397	DPPA2		ENSG00000150556	50.1797	3.95266	0.751333	5.26086	1.43383e-07	8.01718e-05	LYPD6B
ENSG00000198417	197.901	3.24206	0.328281	9.87588	5.29649e-23	7.1794e-19	MT1F		ENSG00000135324	15.3582	3.61966	0.81	4.46872	7.86905e-06	0.00107473	MRAP2		ENSG00000135678	18.6485	3.86049	0.973106	3.96719	7.27255e-05	0.0031148	CPM		ENSG00000244300	10.5621	3.92326	0.979357	4.00596	6.17661e-05	0.00510683	ENSG00000244300
ENSG00000232293	36.491	3.18591	0.698102	4.56367	5.02659e-06	0.000661509	PAICSP7		ENSG00000067840	50.7454	3.60619	0.672981	5.35854	8.38987e-08	3.32747e-05	PDZD4		ENSG00000171551	44.0254	3.73715	0.504937	7.40121	1.34944e-13	1.69535e-10	ECEL1		ENSG00000088386	32.5641	3.89241	0.728737	5.34131	9.22764e-08	5.77872e-05	SLC15A1
ENSG00000118194	16.6505	3.16891	0.752907	4.20891	2.5661e-05	0.00236622	TNNT2		ENSG00000185432	39.7007	3.57375	0.598027	5.9759	2.28817e-09	1.91583e-06	METTL7A		ENSG00000105929	11.3555	3.71359	0.861019	4.31302	1.61039e-05	0.000955834	ATP6V0A4		ENSG00000197614	37.4861	3.89125	0.921479	4.22283	2.41257e-05	0.00284105	MFAP5
ENSG00000124302	51.3505	3.15482	0.493403	6.39401	1.6159e-10	1.36897e-07	CHST8		ENSG00000141540	15.2002	3.47553	0.747139	4.65179	3.29063e-06	0.000539606	TTYH2		ENSG00000140403	15.8484	3.65946	0.757691	4.82975	1.36706e-06	0.000140203	DNAJA4		ENSG00000167555	15.1216	3.84423	0.755758	5.08659	3.64566e-07	0.000139211	ZNF528
ENSG00000197928	32.406	3.14229	0.46976	6.68915	2.24472e-11	2.17337e-08	ZNF677		ENSG00000179673	25.3869	3.45467	0.69873	4.94421	7.64517e-07	0.000169442	RPRML		ENSG00000139329	73.7599	3.65945	0.966764	3.78525	0.000153551	0.00566	LUM		ENSG00000233844	15.1068	3.83256	1.04671	3.66152	0.000250728	0.0130033	ENSG00000233844
ENSG00000185432	18.0825	3.13536	0.656095	4.77881	1.76335e-06	0.000281203	METTL7A		ENSG00000185155	15.001	3.42064	1.06952	3.1983	0.00138242	0.0483398	MIXL1		ENSG00000197444	12.593	3.6465	0.782248	4.66156	3.13824e-06	0.000271909	OGDHL		ENSG00000235297	10.9166	3.71822	1.08652	3.42214	0.000621307	0.024197	ENSG00000235297
ENSG00000075388	66.6749	3.05117	0.51199	5.95944	2.53106e-09	1.32078e-06	FGF4		ENSG00000204711	112.943	3.37408	1.01767	3.31549	0.000914818	0.0367659	CFAP95		ENSG00000232293	28.5369	3.44228	0.715252	4.81268	1.48917e-06	0.000150676	PAICSP7		ENSG00000176532	52.4551	3.71234	0.716602	5.18048	2.21316e-07	0.000104998	PRR15
ENSG00000253304	19.9152	3.04194	0.580571	5.23956	1.6096e-07	3.78037e-05	TMEM200B		ENSG00000157150	88.6004	3.31012	0.646667	5.11874	3.07591e-07	8.9148e-05	TIMP4		ENSG00000157601	30.2393	3.4378	0.773662	4.44354	8.84921e-06	0.000595584	MX1		ENSG00000197308	14.8886	3.70882	1.16782	3.17586	0.00149392	0.04312	GATA3-AS1
ENSG00000105825	14.3432	3.02711	0.810646	3.73419	0.000188317	0.0104105	TFPI2		ENSG00000160801	129.464	3.27882	0.652807	5.02265	5.09643e-07	0.000137158	PTH1R		ENSG00000171056	37.3496	3.35238	0.686791	4.88122	1.05432e-06	0.000111775	SOX7		ENSG00000197721	10.3824	3.69057	1.01725	3.62798	0.000285644	0.0139751	CR1L
ENSG00000123095	12.977	3.00542	0.693799	4.33184	1.47871e-05	0.00156593	BHLHE41		ENSG00000197747	104.526	3.27126	0.490431	6.67017	2.5551e-11	4.12149e-08	S100A10		ENSG00000280623	212.686	3.34585	1.07731	3.10573	0.00189807	0.0349887	ENSG00000280623		ENSG00000113319	35.5786	3.67327	0.684799	5.364	8.13969e-08	5.50159e-05	RASGRF2
ENSG00000134917	26.2384	2.92367	0.64778	4.51336	6.38075e-06	0.000815954	ADAMTS8		ENSG00000141526	17.5414	3.20227	0.791581	4.04541	5.22307e-05	0.00504596	SLC16A3		ENSG00000267943	10.5477	3.33745	1.12568	2.96483	0.00302851	0.0484691	ENSG00000267943		ENSG00000101825	31.8764	3.60607	0.841485	4.28537	1.82435e-05	0.00236049	MXRA5
ENSG00000171794	47.7182	2.88791	0.423342	6.82171	8.99662e-12	9.38071e-09	UTF1		ENSG00000134917	36.3437	3.18195	0.674693	4.71615	2.40354e-06	0.000431235	ADAMTS8		ENSG00000260834	44.8789	3.31118	0.63606	5.20577	1.93196e-07	2.88176e-05	ENSG00000260834		ENSG00000125872	10.3642	3.60234	1.13586	3.17147	0.00151668	0.0435416	LRRN4
ENSG00000111490	14.9311	2.83443	0.647893	4.37485	1.21518e-05	0.00135015	TBC1D30		ENSG00000177108	22.3093	3.12209	0.671188	4.65158	3.29399e-06	0.000539606	ZDHHC22		ENSG00000117791	16.8906	3.25329	0.632756	5.14146	2.72611e-07	3.63512e-05	MTARC2		ENSG00000170006	16.8599	3.54752	0.978047	3.62715	0.000286567	0.0139766	TMEM154
ENSG00000006016	13.4319	2.80809	0.814975	3.44561	0.000569765	0.0229856	CRLF1		ENSG00000124302	59.6325	3.03874	0.558762	5.43834	5.37805e-08	2.31579e-05	CHST8		ENSG00000143028	15.4068	3.25274	0.709898	4.58198	4.60591e-06	0.000354279	SYPL2		ENSG00000197635	14.8494	3.5461	1.10289	3.21528	0.00130319	0.0397805	DPP4
ENSG00000249152	16.1968	2.79857	0.786888	3.5565	0.000375832	0.0172108	ENSG00000249152		ENSG00000159231	30.8293	3.03163	0.86734	3.49532	0.00047349	0.024272	CBR3		ENSG00000248329	185.326	3.22246	0.484957	6.64485	3.0353e-11	2.03422e-08	APELA		ENSG00000107819	11.1907	3.53005	1.02107	3.45722	0.000545779	0.0221081	SFXN3
ENSG00000080493	14.1192	2.79479	0.84834	3.29443	0.000986228	0.0330082	SLC4A4		ENSG00000130700	22.95	2.92812	0.709928	4.12453	3.71485e-05	0.0038347	GATA5		ENSG00000204711	88.9013	3.20232	0.863772	3.70737	0.000209426	0.00709508	CFAP95		ENSG00000136826	14.9869	3.50736	1.00441	3.49197	0.000479468	0.020288	KLF4
ENSG00000162433	83.0664	2.78641	0.463982	6.00542	1.90833e-09	1.12467e-06	AK4		ENSG00000182866	24.8813	2.90887	0.582313	4.99537	5.87227e-07	0.000146068	LCK		ENSG00000133636	21.7138	3.1961	0.818191	3.9063	9.37207e-05	0.00386047	NTS		ENSG00000171631	24.2549	3.48043	0.895123	3.88821	0.000100986	0.00707789	P2RY6
ENSG00000131196	18.1986	2.76723	0.628712	4.40142	1.07546e-05	0.00124597	NFATC1		ENSG00000140403	14.5504	2.88505	0.698808	4.12853	3.65094e-05	0.00379472	DNAJA4		ENSG00000120075	13.3833	3.09724	0.908061	3.41082	0.00064767	0.0161928	HOXB5		ENSG00000165566	86.5538	3.47476	0.690619	5.03137	4.86991e-07	0.000173355	AMER2
ENSG00000162344	18.5266	2.75141	0.575174	4.78361	1.72172e-06	0.000277832	FGF19		ENSG00000147596	28.8828	2.83654	0.653864	4.33812	1.43707e-05	0.00174662	PRDM14		ENSG00000188257	10.1742	3.08666	0.964532	3.20017	0.00137348	0.0286002	PLA2G2A		ENSG00000172965	46.572	3.46059	0.923438	3.74751	0.0001786	0.0101272	MIR4435-2HG
ENSG00000136928	14.8057	2.74129	0.868292	3.1571	0.00159345	0.0447188	GABBR2		ENSG00000143858	63.4802	2.81646	0.585254	4.81237	1.49153e-06	0.000305868	SYT2		ENSG00000136160	86.3982	3.0564	0.508545	6.01009	1.85417e-09	6.5008e-07	EDNRB		ENSG00000173210	13.7304	3.45972	1.03262	3.35042	0.000806894	0.0292424	ABLIM3
ENSG00000145536	34.8553	2.7352	0.510393	5.359	8.36844e-08	2.18143e-05	ADAMTS16		ENSG00000131378	25.2953	2.76794	0.531686	5.20597	1.92983e-07	6.76381e-05	RFTN1		ENSG00000260711	19.6609	3.02779	0.714355	4.23849	2.25023e-05	0.00122028	ENSG00000260711		ENSG00000075651	10.4541	3.43693	0.885452	3.88156	0.00010379	0.00722195	PLD1
ENSG00000197355	48.7525	2.71901	0.466109	5.83343	5.43006e-09	2.30014e-06	UAP1L1		ENSG00000130830	12.618	2.71858	0.805432	3.37531	0.000737327	0.0324978	MPP1		ENSG00000185432	47.8851	2.99292	0.473792	6.31694	2.66794e-10	1.25693e-07	METTL7A		ENSG00000116132	30.0394	3.37897	0.882502	3.82885	0.000128745	0.00829477	PRRX1
ENSG00000145703	88.7431	2.66802	0.419748	6.35623	2.0677e-10	1.64869e-07	IQGAP2		ENSG00000162595	11.6377	2.69983	0.765535	3.52672	0.000420744	0.0220942	DIRAS3		ENSG00000172403	10.5297	2.98059	0.772147	3.86013	0.000113326	0.00450793	SYNPO2		ENSG00000130700	28.4538	3.35628	0.75716	4.43272	9.30531e-06	0.00139128	GATA5
ENSG00000169715	56.9342	2.6606	0.614927	4.32669	1.51364e-05	0.00157724	MT1E		ENSG00000169174	14.2959	2.69464	0.739967	3.64157	0.000270983	0.0157683	PCSK9		ENSG00000231762	25.6298	2.97655	0.718114	4.14495	3.39881e-05	0.00172285	ENSG00000231762		ENSG00000111913	111.449	3.34731	0.614824	5.44434	5.19964e-08	4.2845e-05	RIPOR2
ENSG00000157152	11.9679	2.65848	0.738005	3.60225	0.000315474	0.0154377	SYN2		ENSG00000254934	18.1404	2.69332	0.678667	3.96855	7.23106e-05	0.00652571	LINC00678		ENSG00000169432	17.8002	2.95864	0.586068	5.0483	4.45764e-07	5.37627e-05	SCN9A		ENSG00000164488	63.4528	3.34682	0.777176	4.30639	1.65939e-05	0.00223961	DACT2
ENSG00000163293	14.461	2.65584	0.671552	3.95478	7.66067e-05	0.00561299	NIPAL1		ENSG00000008516	37.5382	2.67791	0.557022	4.80754	1.528e-06	0.000305868	MMP25		ENSG00000253304	19.8152	2.95069	0.658402	4.4816	7.40862e-06	0.000521927	TMEM200B		ENSG00000171056	41.5687	3.3425	0.688068	4.85781	1.18693e-06	0.000304633	SOX7
ENSG00000176371	48.572	2.63993	0.419406	6.29445	3.0849e-10	2.20083e-07	ZSCAN2		ENSG00000145536	20.9717	2.67035	0.630839	4.23302	2.30574e-05	0.00255513	ADAMTS16		ENSG00000156966	74.8391	2.9506	0.471346	6.25996	3.85086e-10	1.70751e-07	B3GNT7		ENSG00000136160	120.494	3.31858	0.589395	5.63048	1.79705e-08	2.00961e-05	EDNRB
ENSG00000186854	43.2776	2.59006	0.429131	6.03559	1.58378e-09	9.75826e-07	TRABD2A		ENSG00000184545	12.8311	2.66583	0.735764	3.62321	0.000290971	0.0167375	DUSP8		ENSG00000150556	25.3111	2.92016	0.650718	4.4876	7.20299e-06	0.000512228	LYPD6B		ENSG00000105894	1821.78	3.28285	0.643358	5.10268	3.34885e-07	0.000131399	PTN
ENSG00000135324	12.2654	2.57652	0.67437	3.82063	0.00013311	0.00798365	MRAP2		ENSG00000274428	35.8569	2.62578	0.520376	5.04593	4.51316e-07	0.000123669	ENSG00000274428		ENSG00000176532	24.1541	2.91367	0.831553	3.50389	0.000458521	0.0127404	PRR15		ENSG00000115112	78.1483	3.27832	0.679487	4.82469	1.4022e-06	0.000348457	TFCP2L1
ENSG00000258649	31.4138	2.55442	0.664217	3.84577	0.000120175	0.00750677	ENSG00000258649		ENSG00000186854	61.1369	2.62462	0.498951	5.26027	1.43846e-07	5.28756e-05	TRABD2A		ENSG00000179673	22.6993	2.912	0.553351	5.26248	1.42128e-07	2.20899e-05	RPRML		ENSG00000181381	14.0221	3.27588	0.839651	3.90148	9.56062e-05	0.00683475	DDX60L
ENSG00000171517	121.197	2.55248	0.327926	7.7837	7.04331e-15	1.36389e-11	LPAR3		ENSG00000078295	38.5512	2.60569	0.699504	3.72506	0.000195267	0.0127397	ADCY2		ENSG00000132297	64.7943	2.90434	0.946398	3.06884	0.00214895	0.0382362	HHLA1		ENSG00000143869	17.2083	3.20933	0.797387	4.02481	5.70216e-05	0.0048518	GDF7
ENSG00000174307	28.4475	2.54014	0.517733	4.90627	9.28258e-07	0.000170034	PHLDA3		ENSG00000237515	35.1155	2.58431	0.653592	3.95401	7.68536e-05	0.00685361	SHISA9		ENSG00000136110	182.826	2.87764	0.39835	7.2239	5.05161e-13	5.85831e-10	CNMD		ENSG00000082438	136.984	3.19207	0.788472	4.04842	5.15635e-05	0.00448488	COBLL1
ENSG00000160801	72.4086	2.46796	0.476216	5.18244	2.19001e-07	4.8665e-05	PTH1R		ENSG00000142156	162.784	2.58251	0.384082	6.72386	1.76969e-11	4.12149e-08	COL6A1		ENSG00000265763	17.8004	2.87607	0.564677	5.0933	3.51888e-07	4.31307e-05	ZNF488		ENSG00000229557	24.8219	3.1633	1.01049	3.13047	0.00174528	0.0481057	ENSG00000229557
ENSG00000125148	172.007	2.4537	0.311523	7.87649	3.3671e-15	7.62478e-12	MT2A		ENSG00000168004	75.1924	2.57954	0.639312	4.03487	5.46333e-05	0.00517848	PLAAT5		ENSG00000198626	79.5844	2.86577	0.522176	5.48813	4.06208e-08	8.27567e-06	RYR2		ENSG00000003989	125.67	3.15808	0.649153	4.86492	1.14503e-06	0.000304633	SLC7A2
ENSG00000197959	14.1671	2.42524	0.74696	3.24682	0.00116702	0.0358953	DNM3		ENSG00000168135	26.4275	2.5743	0.663477	3.88001	0.000104453	0.00860221	KCNJ4		ENSG00000274428	31.321	2.8494	0.55177	5.16411	2.41584e-07	3.40386e-05	ENSG00000274428		ENSG00000147041	19.8121	3.13008	0.887168	3.52817	0.000418447	0.0185062	SYTL5
ENSG00000196653	12.9496	2.42152	0.713764	3.39261	0.000692313	0.0265844	ZNF502		ENSG00000137266	41.1643	2.56987	0.474308	5.41815	6.02202e-08	2.52105e-05	SLC22A23		ENSG00000110675	11.9909	2.84042	0.756027	3.75703	0.000171939	0.00614253	ELMOD1		ENSG00000143412	46.2589	3.1253	0.796737	3.92263	8.7587e-05	0.00640777	ANXA9
ENSG00000142173	42.1191	2.4148	0.50803	4.75325	2.0017e-06	0.0003155	COL6A2		ENSG00000232301	37.8719	2.56637	0.686756	3.73695	0.00018627	0.012422	LNCPRESS1		ENSG00000125144	63.7663	2.81189	0.605085	4.6471	3.36634e-06	0.000283525	MT1G		ENSG00000179348	187.217	3.12415	0.763203	4.09347	4.24966e-05	0.00393684	GATA2
ENSG00000197461	133.129	2.39569	0.299856	7.98948	1.35514e-15	4.90744e-12	PDGFA		ENSG00000110090	236.196	2.54757	0.584813	4.35622	1.32327e-05	0.00166191	CPT1A		ENSG00000112414	20.5162	2.80673	0.767877	3.65518	0.000257	0.00838546	ADGRG6		ENSG00000165556	21.5734	3.11641	0.660087	4.72121	2.3444e-06	0.000497396	CDX2
ENSG00000050344	27.0482	2.39546	0.612286	3.91232	9.14149e-05	0.0061343	NFE2L3		ENSG00000106018	21.5184	2.53768	0.676615	3.75055	0.000176449	0.0119287	VIPR2		ENSG00000181649	122.781	2.79205	0.85121	3.2801	0.0010377	0.0230069	PHLDA2		ENSG00000178695	123.297	3.10659	0.736083	4.22044	2.43829e-05	0.00284105	KCTD12
ENSG00000143632	36.3418	2.36223	0.631799	3.7389	0.000184826	0.01031	ACTA1		ENSG00000154229	60.3662	2.53746	0.440421	5.76145	8.33948e-09	5.23684e-06	PRKCA		ENSG00000080503	186.285	2.78211	0.814038	3.41767	0.000631594	0.0158699	SMARCA2		ENSG00000164120	122.711	3.10202	0.638055	4.86167	1.16397e-06	0.000304633	HPGD
ENSG00000112559	12.6756	2.35971	0.706334	3.34078	0.000835431	0.030328	MDFI		ENSG00000154783	26.1523	2.53034	0.59005	4.28836	1.79999e-05	0.00203968	FGD5		ENSG00000282048	299.247	2.7715	0.789253	3.51155	0.000445494	0.0125303	ENSG00000282048		ENSG00000112561	17.0317	3.10059	0.893756	3.46917	0.000522075	0.0213631	TFEB
ENSG00000244405	25.488	2.35878	0.632315	3.73039	0.000191185	0.010492	ETV5		ENSG00000115194	35.6978	2.51802	0.671105	3.75206	0.000175389	0.0119287	SLC30A3		ENSG00000169174	17.132	2.73758	0.69392	3.9451	7.97666e-05	0.00334045	PCSK9		ENSG00000163141	25.0325	3.07139	0.601033	5.11018	3.21858e-07	0.000131399	BNIPL
ENSG00000115414	169.401	2.35851	0.400078	5.89514	3.74355e-09	1.75582e-06	FN1		ENSG00000224557	37.2782	2.51758	0.582491	4.32209	1.54555e-05	0.00183409	HLA-DPB2		ENSG00000082397	107.716	2.73722	0.802069	3.4127	0.000643226	0.0161084	EPB41L3		ENSG00000184012	19.3259	3.05985	0.714881	4.28023	1.86702e-05	0.00237643	TMPRSS2
ENSG00000184384	41.3169	2.33829	0.412037	5.67494	1.38734e-08	5.37296e-06	MAML2		ENSG00000006016	12.0514	2.51554	0.740594	3.39665	0.000682169	0.0306894	CRLF1		ENSG00000168004	55.6001	2.72314	0.515747	5.27998	1.29195e-07	2.05025e-05	PLAAT5		ENSG00000080493	30.6605	3.0397	0.798533	3.8066	0.000140888	0.00861616	SLC4A4
ENSG00000260834	49.4993	2.33762	0.502377	4.65312	3.26957e-06	0.000481728	ENSG00000260834		ENSG00000078549	20.5693	2.49102	0.676892	3.68009	0.000233151	0.0143421	ADCYAP1R1		ENSG00000170542	571.958	2.68342	0.856863	3.13168	0.0017381	0.0333809	SERPINB9		ENSG00000204381	24.7563	3.02997	0.579012	5.23301	1.66771e-07	8.42249e-05	LAYN
ENSG00000137393	17.24	2.3319	0.61143	3.81385	0.000136817	0.008134	RNF144B		ENSG00000130477	34.3957	2.48896	0.534012	4.66087	3.14875e-06	0.0005332	UNC13A		ENSG00000224593	16.2285	2.66811	0.768304	3.47272	0.000515205	0.0136988	ENSG00000224593		ENSG00000047365	14.2533	3.01875	0.806818	3.74154	0.000182893	0.010263	ARAP2
ENSG00000105538	39.4771	2.32353	0.464707	5	5.73308e-07	0.000114282	RASIP1		ENSG00000136160	56.6492	2.47136	0.492387	5.01914	5.19042e-07	0.000137237	EDNRB		ENSG00000229544	25.5512	2.66154	0.620089	4.29219	1.76917e-05	0.00102107	NKX1-2		ENSG00000118194	58.5879	3.01018	0.733933	4.10144	4.1058e-05	0.00384731	TNNT2
ENSG00000072163	13.239	2.31857	0.704698	3.29016	0.0010013	0.033104	LIMS2		ENSG00000089250	62.05	2.4634	0.495776	4.96878	6.73753e-07	0.000156622	NOS1		ENSG00000148926	168.404	2.65322	0.458233	5.7901	7.03427e-09	2.0394e-06	ADM		ENSG00000171551	31.6157	3.00713	0.753385	3.9915	6.56579e-05	0.00524644	ECEL1
ENSG00000115935	11.9057	2.26805	0.715014	3.17204	0.00151373	0.0430159	WIPF1		ENSG00000175077	14.3759	2.45674	0.698315	3.5181	0.000434645	0.0225881	RTP1		ENSG00000124749	13.5009	2.64697	0.668769	3.95798	7.55865e-05	0.00320096	COL21A1		ENSG00000119686	21.1022	3.00361	0.675924	4.44371	8.84216e-06	0.00137062	FLVCR2
ENSG00000154783	24.304	2.26457	0.584014	3.87759	0.000105495	0.00680944	FGD5		ENSG00000148926	328.167	2.44269	0.49781	4.90687	9.25421e-07	0.000202131	ADM		ENSG00000224822	17.279	2.61575	0.750873	3.48362	0.000494689	0.0133416	ENSG00000224822		ENSG00000110675	29.1326	3.00282	0.947466	3.16932	0.00152797	0.043733	ELMOD1
ENSG00000120690	25.2875	2.25243	0.483141	4.66205	3.13076e-06	0.000471527	ELF1		ENSG00000135547	122.421	2.43395	0.470069	5.17785	2.24457e-07	7.68817e-05	HEY2		ENSG00000101311	69.2569	2.60953	0.343598	7.59473	3.08443e-14	5.26025e-11	FERMT1		ENSG00000113494	30.1093	2.97598	0.780437	3.81322	0.000137168	0.00855578	PRLR
ENSG00000175832	59.4398	2.25038	0.400268	5.62218	1.88564e-08	6.72629e-06	ETV4		ENSG00000124313	47.0677	2.42734	0.438842	5.53124	3.17976e-08	1.5974e-05	IQSEC2		ENSG00000122641	15.793	2.58811	0.672273	3.84979	0.000118218	0.00465341	INHBA		ENSG00000214336	115.119	2.95613	0.736687	4.01273	6.00193e-05	0.00507621	FOXI3
ENSG00000137486	58.1004	2.22578	0.437552	5.0869	3.63962e-07	7.7086e-05	ARRB1		ENSG00000103316	29.2222	2.37692	0.587536	4.04557	5.21958e-05	0.00504596	CRYM		ENSG00000198624	40.6439	2.58736	0.5022	5.15205	2.57659e-07	3.49951e-05	CCDC69		ENSG00000236830	20.1547	2.95533	0.775396	3.81139	0.00013819	0.0085853	CBR3-AS1
ENSG00000153814	11.364	2.20039	0.703588	3.12738	0.00176372	0.0477191	JAZF1		ENSG00000237742	24.2415	2.37541	0.733172	3.2399	0.00119571	0.0442765	ENSG00000237742		ENSG00000106018	26.8281	2.57247	0.552521	4.65588	3.22598e-06	0.000274773	VIPR2		ENSG00000109610	10.091	2.94079	0.888635	3.30934	0.000935169	0.0320373	SOD3
ENSG00000175426	14.4818	2.19994	0.68256	3.22307	0.00126826	0.0382335	PCSK1		ENSG00000105538	38.4406	2.37529	0.525218	4.52249	6.11154e-06	0.000868934	RASIP1		ENSG00000180875	11.2125	2.57062	0.825718	3.1132	0.00185071	0.0345314	GREM2		ENSG00000013588	32.1301	2.93678	0.771043	3.80884	0.000139622	0.00861072	GPRC5A
ENSG00000155657	48.7024	2.19572	0.608796	3.60665	0.000310173	0.0152887	TTN		ENSG00000233393	24.4084	2.37479	0.707643	3.35591	0.000791042	0.0343568	LOC105369306		ENSG00000173805	10.3966	2.56904	0.825451	3.11229	0.00185645	0.0345484	HAP1		ENSG00000197747	352.807	2.93201	0.597792	4.90474	9.35533e-07	0.000266304	S100A10
ENSG00000137266	27.3639	2.18335	0.534368	4.08586	4.39144e-05	0.0036519	SLC22A23		ENSG00000131196	44.1255	2.3736	0.477487	4.97101	6.66034e-07	0.000156622	NFATC1		ENSG00000147862	25.3302	2.55579	0.5728	4.46192	8.12298e-06	0.000561753	NFIB		ENSG00000124942	414.817	2.91885	0.644942	4.52576	6.01784e-06	0.00103533	AHNAK
ENSG00000068831	24.0739	2.1759	0.512342	4.24697	2.16684e-05	0.00206841	RASGRP2		ENSG00000105976	46.6569	2.36409	0.4779	4.94682	7.54346e-07	0.000169442	MET		ENSG00000080493	14.0474	2.54424	0.68086	3.73681	0.000186367	0.00650038	SLC4A4		ENSG00000196352	269.595	2.91121	0.569162	5.11491	3.1389e-07	0.000131399	CD55
ENSG00000124313	42.6589	2.17248	0.398146	5.45649	4.85639e-08	1.56734e-05	IQSEC2		ENSG00000111087	122.912	2.3553	0.495753	4.75095	2.02464e-06	0.000386245	GLI1		ENSG00000235559	14.7825	2.53731	0.729623	3.47756	0.000505992	0.0135495	ENSG00000235559		ENSG00000134109	16.507	2.90832	0.824941	3.52549	0.000422698	0.0185854	EDEM1
ENSG00000232301	29.3798	2.15751	0.495512	4.3541	1.33614e-05	0.00144891	LNCPRESS1		ENSG00000260834	58.4938	2.33713	0.581913	4.01628	5.9124e-05	0.00546662	ENSG00000260834		ENSG00000197747	133.795	2.53424	0.490277	5.16899	2.35363e-07	3.34749e-05	S100A10		ENSG00000080503	248.071	2.89664	0.482381	6.00489	1.91463e-09	3.33061e-06	SMARCA2
ENSG00000164265	167.215	2.15528	0.435126	4.95322	7.29937e-07	0.000139356	SCGB3A2		ENSG00000189129	13.552	2.32295	0.715086	3.24849	0.00116019	0.0434957	PLAC9		ENSG00000111110	27.3227	2.53065	0.460624	5.49395	3.93045e-08	8.20943e-06	PPM1H		ENSG00000166016	96.7382	2.88956	0.70939	4.0733	4.63516e-05	0.00419231	ABTB2
ENSG00000198468	19.8109	2.15396	0.585873	3.6765	0.000236457	0.0123752	FLVCR1-DT		ENSG00000277586	42.8735	2.31293	0.462493	5.00101	5.70303e-07	0.000145678	NEFL		ENSG00000168542	36.1541	2.50684	0.55583	4.51007	6.48052e-06	0.000467466	COL3A1		ENSG00000165443	49.2162	2.88468	0.80658	3.57644	0.000348309	0.0161335	PHYHIPL
ENSG00000113319	18.4875	2.14947	0.600876	3.57722	0.000347267	0.0164587	RASGRF2		ENSG00000136110	200.106	2.30987	0.538625	4.28846	1.79914e-05	0.00203968	CNMD		ENSG00000121900	19.6141	2.50159	0.581253	4.30379	1.67904e-05	0.000992677	TMEM54		ENSG00000177469	284.381	2.88275	0.495054	5.82309	5.77698e-09	9.04444e-06	CAVIN1
ENSG00000137962	20.4529	2.14073	0.591356	3.62004	0.000294556	0.0147332	ARHGAP29		ENSG00000128052	31.0257	2.30719	0.606012	3.80718	0.000140563	0.0105316	KDR		ENSG00000111913	54.3268	2.49825	0.542286	4.60688	4.08754e-06	0.000320957	RIPOR2		ENSG00000135636	45.4637	2.85817	0.733357	3.89738	9.72374e-05	0.00688846	DYSF
ENSG00000138642	18.8923	2.1247	0.607921	3.49502	0.000474023	0.0200793	HERC6		ENSG00000278840	40.3024	2.29929	0.605133	3.79965	0.000144902	0.0107578	ENSG00000278840		ENSG00000188313	31.2163	2.49621	0.487233	5.12325	3.00322e-07	3.90315e-05	PLSCR1		ENSG00000112414	46.0081	2.85537	0.787601	3.6254	0.000288509	0.0140276	ADGRG6
ENSG00000110090	151.387	2.12248	0.327795	6.47501	9.48037e-11	8.56709e-08	CPT1A		ENSG00000139629	66.4395	2.28534	0.617849	3.69887	0.000216566	0.0138299	GALNT6		ENSG00000128052	25.9666	2.49186	0.540274	4.61221	3.98404e-06	0.000317564	KDR		ENSG00000131981	51.0527	2.85119	0.691583	4.12271	3.74447e-05	0.00369103	LGALS3
ENSG00000116014	19.187	2.12174	0.633784	3.34774	0.000814742	0.0297677	KISS1R		ENSG00000127824	122.183	2.28295	0.414115	5.51283	3.53105e-08	1.67061e-05	TUBA4A		ENSG00000131969	26.0054	2.48772	0.677039	3.67442	0.000238391	0.00784711	ABHD12B		ENSG00000027075	102.725	2.83519	0.653361	4.33939	1.42882e-05	0.00202188	PRKCH
ENSG00000258704	12.8174	2.11767	0.652683	3.24456	0.00117633	0.0360751	ENSG00000258704		ENSG00000116014	25.2742	2.28056	0.563569	4.04665	5.1956e-05	0.00504596	KISS1R		ENSG00000112297	92.2022	2.47658	0.568739	4.35452	1.33361e-05	0.000820634	CRYBG1		ENSG00000105825	51.5955	2.82341	0.84367	3.34658	0.000818154	0.0294206	TFPI2
ENSG00000238297	27.5778	2.10887	0.557898	3.78003	0.000156809	0.00907966	ENSG00000238297		ENSG00000171551	54.6001	2.27718	0.625248	3.64205	0.000270479	0.0157683	ECEL1		ENSG00000142156	163.185	2.47494	0.325976	7.5924	3.14024e-14	5.26025e-11	COL6A1		ENSG00000006377	18.6237	2.8171	0.855279	3.29378	0.000988491	0.0326494	DLX6
ENSG00000248750	81.7249	2.10626	0.502316	4.19309	2.75184e-05	0.00250344	ENSG00000248750		ENSG00000171794	60.5591	2.2621	0.610795	3.70353	0.000212621	0.0136941	UTF1		ENSG00000154783	19.2409	2.47012	0.637655	3.87376	0.00010717	0.00433054	FGD5		ENSG00000256969	17.7693	2.80183	0.853227	3.28381	0.00102415	0.0334043	ENSG00000256969
ENSG00000114115	57.0982	2.10251	0.352812	5.95929	2.5334e-09	1.32078e-06	RBP1		ENSG00000170745	54.8782	2.25588	0.595393	3.78889	0.000151324	0.0111249	KCNS3		ENSG00000169499	10.8314	2.44897	0.738843	3.3146	0.000917727	0.0211072	PLEKHA2		ENSG00000105991	21.6565	2.79986	0.670223	4.1775	2.94726e-05	0.00308055	HOXA1
ENSG00000267197	21.4402	2.08808	0.532987	3.9177	8.93969e-05	0.00605959	ENSG00000267197		ENSG00000258649	22.2152	2.24415	0.649708	3.45408	0.000552163	0.0270184	ENSG00000258649		ENSG00000005020	59.1126	2.43847	0.533082	4.57428	4.77856e-06	0.000365693	SKAP2		ENSG00000130720	35.2534	2.7973	0.884749	3.16169	0.00156856	0.0444075	FIBCD1
ENSG00000166448	15.6855	2.07066	0.656362	3.15476	0.00160633	0.0447303	TMEM130		ENSG00000256463	240.754	2.23415	0.431879	5.17309	2.30255e-07	7.70474e-05	SALL3		ENSG00000123119	21.084	2.4363	0.66769	3.64885	0.000263418	0.00852661	NECAB1		ENSG00000156113	57.4004	2.78244	0.60681	4.58535	4.53222e-06	0.000806322	KCNMA1
ENSG00000181649	32.1716	2.07062	0.517948	3.99774	6.39506e-05	0.00489746	PHLDA2		ENSG00000112297	89.4339	2.23351	0.604425	3.69527	0.000219656	0.0139094	CRYBG1		ENSG00000104419	26.9819	2.43127	0.593087	4.09935	4.14309e-05	0.00195803	NDRG1		ENSG00000196767	44.4399	2.78006	0.73218	3.79696	0.00014648	0.0089233	POU3F4
ENSG00000135547	98.6187	2.06165	0.440801	4.67705	2.91026e-06	0.000443242	HEY2		ENSG00000107562	189.58	2.22847	0.472766	4.71369	2.4327e-06	0.000431332	CXCL12		ENSG00000169715	45.5866	2.42758	0.562531	4.31546	1.59269e-05	0.000950118	MT1E		ENSG00000169499	13.6376	2.77819	0.763173	3.64031	0.00027231	0.0135774	PLEKHA2
ENSG00000075618	431.04	2.04748	0.259958	7.87619	3.37504e-15	7.62478e-12	FSCN1		ENSG00000124570	26.9822	2.21469	0.607513	3.64551	0.000266861	0.0157683	SERPINB6		ENSG00000164116	39.8333	2.42735	0.686993	3.5333	0.000410406	0.0118304	GUCY1A1		ENSG00000181291	28.6397	2.75834	0.676873	4.07512	4.59899e-05	0.00418615	TMEM132E
ENSG00000101311	36.6035	2.03548	0.403732	5.04166	4.61501e-07	9.62406e-05	FERMT1		ENSG00000164265	243.2	2.17083	0.517808	4.19235	2.76084e-05	0.00297128	SCGB3A2		ENSG00000105976	89.8443	2.42087	0.393711	6.14886	7.80407e-10	2.94135e-07	MET		ENSG00000138119	85.2524	2.74319	0.722961	3.79438	0.00014801	0.00894691	MYOF
ENSG00000105974	27.2371	2.03033	0.455708	4.45533	8.37631e-06	0.00102289	CAV1		ENSG00000164591	23.9309	2.16331	0.642918	3.36482	0.000765933	0.0334591	MYOZ3		ENSG00000149150	29.4657	2.41528	0.53233	4.53718	5.70104e-06	0.000425489	SLC43A1		ENSG00000016082	62.9402	2.73397	0.785889	3.47882	0.000503627	0.0208461	ISL1
ENSG00000106665	24.7626	2.02228	0.621205	3.25542	0.00113224	0.0356057	CLIP2		ENSG00000162493	403.075	2.15916	0.487445	4.42955	9.44279e-06	0.0012594	PDPN		ENSG00000131196	35.8951	2.41497	0.434162	5.56237	2.66139e-08	6.17279e-06	NFATC1		ENSG00000233264	13.2292	2.72631	0.805864	3.38309	0.000716753	0.0269101	ENSG00000233264
ENSG00000142156	198.368	2.00388	0.361625	5.54133	3.00186e-08	1.01726e-05	COL6A1		ENSG00000106348	65.381	2.15756	0.585657	3.684	0.000229601	0.01424	IMPDH1		ENSG00000008516	22.7564	2.41366	0.587156	4.11077	3.94345e-05	0.00190549	MMP25		ENSG00000107485	1060.35	2.7234	0.608064	4.4788	7.50643e-06	0.00119919	GATA3
ENSG00000179673	17.3778	2.00378	0.638093	3.14027	0.00168792	0.0463153	RPRML		ENSG00000176371	57.1958	2.14936	0.467626	4.59632	4.30015e-06	0.000675078	ZSCAN2		ENSG00000186854	55.8048	2.41112	0.368778	6.53815	6.22842e-11	3.75599e-08	TRABD2A		ENSG00000111321	21.7079	2.69061	0.638243	4.21565	2.49054e-05	0.00284105	LTBR
ENSG00000154229	75.2083	1.98128	0.352061	5.62765	1.82684e-08	6.69266e-06	PRKCA		ENSG00000229150	22.3212	2.13596	0.564241	3.78554	0.000153374	0.0112029	CRYGEP		ENSG00000177679	10.9569	2.41037	0.682834	3.52995	0.000415642	0.0119129	SRRM3		ENSG00000075223	40.8495	2.69024	0.795651	3.38118	0.000721755	0.0269685	SEMA3C
ENSG00000080503	35.4364	1.96225	0.573987	3.41863	0.000629369	0.0246564	SMARCA2		ENSG00000179627	38.454	2.11696	0.613778	3.44906	0.000562536	0.0273483	ZBTB42		ENSG00000013588	12.5312	2.4089	0.808678	2.97882	0.00289363	0.046757	GPRC5A		ENSG00000135378	20.2571	2.68519	0.823071	3.2624	0.00110471	0.0354559	PRRG4
ENSG00000189136	41.6956	1.96184	0.475784	4.12338	3.73354e-05	0.00320305	UBE2Q2P1		ENSG00000149150	41.7762	2.10963	0.648201	3.2546	0.00113553	0.0426773	SLC43A1		ENSG00000108950	61.9578	2.40777	0.552812	4.35549	1.32771e-05	0.000820352	FAM20A		ENSG00000135480	118.126	2.67864	0.722985	3.70497	0.000211415	0.0116137	KRT7
ENSG00000091986	78.2194	1.94244	0.473285	4.10417	4.05768e-05	0.00343762	CCDC80		ENSG00000112394	74.5927	2.1084	0.487003	4.32934	1.49556e-05	0.00180317	SLC16A10		ENSG00000159231	10.7786	2.40126	0.734245	3.27037	0.00107405	0.0235901	CBR3		ENSG00000187800	38.6747	2.66712	0.74121	3.59834	0.000320259	0.0151939	PEAR1
ENSG00000275029	20.1585	1.9372	0.60354	3.20973	0.00132859	0.039407	ENSG00000275029		ENSG00000137486	92.4085	2.10236	0.539934	3.89373	9.87133e-05	0.00831122	ARRB1		ENSG00000213626	38.0904	2.37771	0.562881	4.22419	2.39806e-05	0.00129098	LBH		ENSG00000143375	82.2348	2.65671	0.600349	4.42528	9.63182e-06	0.0014226	CGN
ENSG00000123104	75.6584	1.93518	0.399283	4.84665	1.25565e-06	0.000215447	ITPR2		ENSG00000263146	70.9685	2.10138	0.441728	4.75717	1.96329e-06	0.000379343	ENSG00000263146		ENSG00000120949	14.5183	2.37552	0.671266	3.53886	0.000401852	0.0116283	TNFRSF8		ENSG00000185432	87.1223	2.65015	0.644442	4.11232	3.91707e-05	0.00376231	METTL7A
ENSG00000171551	28.4187	1.92094	0.50601	3.79625	0.000146903	0.00862024	ECEL1		ENSG00000198624	45.7933	2.096	0.471089	4.44927	8.61628e-06	0.00115943	CCDC69		ENSG00000138642	10.6348	2.36226	0.682404	3.46168	0.000536821	0.0140505	HERC6		ENSG00000173918	29.9917	2.6405	0.685246	3.85336	0.000116508	0.0077619	C1QTNF1
ENSG00000147596	24.7003	1.9203	0.540327	3.55395	0.000379487	0.0172616	PRDM14		ENSG00000185090	20.6626	2.08464	0.622285	3.34997	0.000808207	0.0345056	MANEAL		ENSG00000197928	33.0865	2.35658	0.492552	4.78442	1.71482e-06	0.000167875	ZNF677		ENSG00000171132	39.6752	2.63501	0.68694	3.83587	0.000125121	0.00812818	PRKCE
ENSG00000145736	20.589	1.92012	0.527434	3.64049	0.000272123	0.0138151	GTF2H2		ENSG00000080503	48.456	2.07496	0.539876	3.8434	0.000121339	0.00957438	SMARCA2		ENSG00000142173	27.9842	2.35096	0.510074	4.60906	4.04493e-06	0.000319274	COL6A2		ENSG00000115648	21.4028	2.63026	0.753959	3.4886	0.000485563	0.0203261	MLPH
ENSG00000112149	30.9546	1.91283	0.50019	3.82422	0.000131189	0.00790343	CD83		ENSG00000164687	159.92	2.06893	0.437584	4.72807	2.2666e-06	0.000412144	FABP5		ENSG00000165186	23.9914	2.34478	0.507048	4.62437	3.75732e-06	0.000307551	PTCHD1		ENSG00000111348	46.5668	2.6272	0.819431	3.20613	0.00134535	0.0405835	ARHGDIB
ENSG00000217325	16.6676	1.87836	0.59269	3.16921	0.00152853	0.0433365	PRELID1P1		ENSG00000197905	102.804	2.06595	0.423718	4.87578	1.08379e-06	0.000230053	TEAD4		ENSG00000135636	17.6235	2.32081	0.737031	3.14887	0.00163905	0.0323068	DYSF		ENSG00000141526	46.7411	2.61618	0.692481	3.77798	0.000158104	0.00933253	SLC16A3
ENSG00000196141	401.696	1.87703	0.313181	5.99343	2.05466e-09	1.16045e-06	SPATS2L		ENSG00000165238	133.104	2.05907	0.351452	5.85873	4.66417e-09	3.19517e-06	WNK2		ENSG00000116774	86.8034	2.32003	0.449609	5.1601	2.46813e-07	3.41372e-05	OLFML3		ENSG00000125637	27.5836	2.60434	0.746413	3.48915	0.000484564	0.0203261	PSD4
ENSG00000150672	13.9816	1.868	0.588387	3.17478	0.0014995	0.0428812	DLG2		ENSG00000188313	23.1454	2.05614	0.595856	3.45074	0.000559057	0.0272671	PLSCR1		ENSG00000115112	30.243	2.30969	0.624504	3.69844	0.000216925	0.00726748	TFCP2L1		ENSG00000105538	31.4669	2.57767	0.724781	3.55648	0.000375855	0.0169579	RASIP1
ENSG00000130035	18.737	1.85569	0.558186	3.3245	0.000885777	0.031211	GALNT8		ENSG00000106538	92.6803	2.05482	0.613974	3.34675	0.000817646	0.0345315	RARRES2		ENSG00000197461	155.059	2.30949	0.301965	7.64821	2.03792e-14	4.38911e-11	PDGFA		ENSG00000166863	27.2768	2.56921	0.595812	4.31212	1.61698e-05	0.00222065	TAC3
ENSG00000067840	41.1917	1.85489	0.420796	4.40804	1.04308e-05	0.00121887	PDZD4		ENSG00000169860	15.6172	2.05456	0.607694	3.38092	0.000722447	0.032118	P2RY1		ENSG00000236673	68.8249	2.30751	0.537164	4.29572	1.74128e-05	0.00101357	ENSG00000236673		ENSG00000136943	298.253	2.55882	0.500187	5.11573	3.12533e-07	0.000131399	CTSV
ENSG00000168297	67.551	1.85233	0.33582	5.51584	3.4711e-08	1.14758e-05	PXK		ENSG00000253368	173.324	2.03074	0.474873	4.27639	1.89951e-05	0.00213638	TRNP1		ENSG00000171517	72.8106	2.30234	0.38542	5.97358	2.32106e-09	7.60701e-07	LPAR3		ENSG00000165757	44.9256	2.55561	0.660976	3.86642	0.000110445	0.00748539	JCAD
ENSG00000151650	47.758	1.84398	0.485051	3.80162	0.000143751	0.00847358	VENTX		ENSG00000042493	113.785	2.01824	0.522067	3.86587	0.000110694	0.00897573	CAPG		ENSG00000115194	31.6858	2.29701	0.704402	3.26093	0.00111048	0.0242984	SLC30A3		ENSG00000265763	37.8517	2.55355	0.619425	4.12246	3.74855e-05	0.00369103	ZNF488
ENSG00000135090	200.039	1.84001	0.310574	5.92455	3.13155e-09	1.57215e-06	TAOK3		ENSG00000118515	34.8195	2.01796	0.550118	3.66824	0.000244227	0.014723	SGK1		ENSG00000254934	19.6185	2.29419	0.673597	3.40588	0.000659519	0.0163873	LINC00678		ENSG00000146674	87.0599	2.54979	0.653292	3.90299	9.50124e-05	0.00682346	IGFBP3
ENSG00000148798	48.3612	1.82697	0.406827	4.49078	7.09628e-06	0.000890649	INA		ENSG00000232445	20.6955	2.00998	0.61749	3.25508	0.00113361	0.0426773	ENSG00000232445		ENSG00000175077	11.0649	2.27992	0.695017	3.28038	0.00103668	0.0230069	RTP1		ENSG00000165507	53.2564	2.54765	0.760114	3.35166	0.000803274	0.0292424	DEPP1
ENSG00000237742	35.0691	1.82585	0.580553	3.14501	0.00166079	0.0458492	ENSG00000237742		ENSG00000265992	3131.04	2.00776	0.52121	3.85211	0.000117106	0.00943796	ESRG		ENSG00000089250	57.5576	2.27556	0.358275	6.35142	2.13343e-10	1.07212e-07	NOS1		ENSG00000100290	40.3051	2.53812	0.663606	3.82475	0.000130906	0.00835494	BIK
ENSG00000107105	64.6652	1.82421	0.403013	4.52644	5.99853e-06	0.000781827	ELAVL2		ENSG00000055118	36.2026	1.99987	0.553201	3.61509	0.000300243	0.0169808	KCNH2		ENSG00000088899	32.365	2.2715	0.48321	4.70087	2.59061e-06	0.000238147	LZTS3		ENSG00000109265	12.7298	2.53498	0.755608	3.35489	0.00079396	0.028994	CRACD
ENSG00000179046	85.5794	1.80577	0.423206	4.26688	1.98227e-05	0.00193307	TRIML2		ENSG00000162069	20.3655	1.99611	0.624921	3.19418	0.00140231	0.0486962	BICDL2		ENSG00000164683	31.0643	2.26936	0.638937	3.55178	0.000382632	0.0112888	HEY1		ENSG00000173805	12.8812	2.53458	0.804125	3.15197	0.0016217	0.0455007	HAP1
ENSG00000132872	41.2107	1.80483	0.487279	3.70389	0.000212317	0.0113753	SYT4		ENSG00000160973	301.366	1.98413	0.544771	3.64213	0.000270393	0.0157683	FOXH1		ENSG00000249853	12.6289	2.2578	0.745736	3.02761	0.00246494	0.0418485	HS3ST5		ENSG00000124788	40.7454	2.53437	0.675849	3.74991	0.000176898	0.0100731	ATXN1
ENSG00000183688	30.0504	1.79493	0.569051	3.15424	0.00160916	0.0447303	RFLNB		ENSG00000169692	130.931	1.9831	0.433287	4.57687	4.71987e-06	0.000711332	AGPAT2		ENSG00000141526	13.8863	2.25674	0.612355	3.68535	0.000228389	0.00756745	SLC16A3		ENSG00000148175	376.737	2.5292	0.468427	5.39935	6.68846e-08	5.15333e-05	STOM
ENSG00000126803	23.5321	1.78612	0.507725	3.51789	0.000434994	0.0190337	HSPA2		ENSG00000198417	142.295	1.97516	0.420325	4.69912	2.61285e-06	0.000457886	MT1F		ENSG00000279233	12.1495	2.24522	0.736932	3.04672	0.00231355	0.0400909	ENSG00000279233		ENSG00000121900	34.1549	2.51851	0.50072	5.02978	4.91055e-07	0.000173355	TMEM54
ENSG00000164741	23.8235	1.7832	0.48223	3.69783	0.000217449	0.0115589	DLC1		ENSG00000075618	594.267	1.9711	0.44869	4.39301	1.1179e-05	0.00145241	FSCN1		ENSG00000082438	30.0657	2.23287	0.591721	3.77351	0.000160965	0.005862	COBLL1		ENSG00000115596	31.3756	2.51447	0.722907	3.47828	0.000504641	0.0208461	WNT6
ENSG00000168283	22.1803	1.77634	0.526793	3.372	0.000746254	0.0280839	BMI1		ENSG00000162817	49.012	1.96981	0.577455	3.41118	0.00064682	0.0295401	C1orf115		ENSG00000165566	53.9162	2.23258	0.433603	5.1489	2.62018e-07	3.52696e-05	AMER2		ENSG00000105976	76.7508	2.49417	0.510126	4.88932	1.01185e-06	0.000282886	MET
ENSG00000218739	165.408	1.76997	0.304328	5.81599	6.0275e-09	2.47584e-06	CEBPZOS		ENSG00000153012	32.4965	1.95827	0.521262	3.75678	0.000172115	0.0119287	LGI2		ENSG00000151090	26.448	2.23228	0.623926	3.57779	0.000346515	0.0105537	THRB		ENSG00000049192	29.6663	2.49075	0.74961	3.32273	0.000891418	0.0312125	ADAMTS6
ENSG00000235590	42.3761	1.76921	0.407845	4.33795	1.43819e-05	0.00153501	GNAS-AS1		ENSG00000162344	30.7899	1.93921	0.460175	4.21407	2.50813e-05	0.00275912	FGF19		ENSG00000137266	49.9446	2.22002	0.475585	4.66799	3.04158e-06	0.000265596	SLC22A23		ENSG00000125378	548.686	2.48991	0.461655	5.39343	6.91236e-08	5.15333e-05	BMP4
ENSG00000139629	48.4509	1.76755	0.531825	3.32355	0.000888784	0.031211	GALNT6		ENSG00000169499	24.6699	1.92086	0.577209	3.32784	0.000875218	0.0357346	PLEKHA2		ENSG00000177108	23.1573	2.21487	0.659216	3.35986	0.000779828	0.018573	ZDHHC22		ENSG00000104129	11.5217	2.48816	0.768563	3.23742	0.00120617	0.0375424	DNAJC17
ENSG00000101695	35.4655	1.75763	0.498523	3.52567	0.000422418	0.0186511	RNF125		ENSG00000213626	37.0697	1.91826	0.567935	3.37761	0.000731191	0.0324111	LBH		ENSG00000187391	78.1847	2.21226	0.469299	4.71397	2.4294e-06	0.000225744	MAGI2		ENSG00000162817	97.7757	2.47626	0.579553	4.27271	1.93107e-05	0.00243023	C1orf115
ENSG00000133710	72.854	1.75238	0.470437	3.725	0.000195312	0.0106752	SPINK5		ENSG00000081760	568.499	1.9141	0.413606	4.62784	3.69502e-06	0.000592422	AACS		ENSG00000179348	50.2506	2.20788	0.63275	3.48934	0.000484218	0.013177	GATA2		ENSG00000159176	66.321	2.47409	0.605529	4.08584	4.39185e-05	0.00404464	CSRP1
ENSG00000274428	33.2645	1.74935	0.433225	4.03796	5.39178e-05	0.00427401	ENSG00000274428		ENSG00000125148	96.2929	1.89308	0.400416	4.72779	2.26978e-06	0.000412144	MT2A		ENSG00000124302	39.1925	2.20719	0.47654	4.63171	3.62664e-06	0.000301561	CHST8		ENSG00000169129	57.9363	2.4719	0.58612	4.21739	2.47147e-05	0.00284105	AFAP1L2
ENSG00000237943	31.9263	1.74836	0.42959	4.06984	4.70447e-05	0.00388836	PRKCQ-AS1		ENSG00000248329	188.155	1.89288	0.578826	3.27022	0.00107466	0.0414224	APELA		ENSG00000156959	31.9951	2.20497	0.426395	5.1712	2.32596e-07	3.33964e-05	LHFPL4		ENSG00000160801	145.552	2.45753	0.52188	4.709	2.48935e-06	0.000513332	PTH1R
ENSG00000176593	23.4138	1.74499	0.537454	3.24677	0.00116721	0.0358953	LOC100128398		ENSG00000197024	235.37	1.89132	0.484775	3.90143	9.56254e-05	0.00809646	ZNF398		ENSG00000111319	165.97	2.20484	0.412266	5.34809	8.88866e-08	1.54029e-05	SCNN1A		ENSG00000138166	111.258	2.45576	0.700697	3.50474	0.000457049	0.0196043	DUSP5
ENSG00000182389	22.0214	1.74348	0.52741	3.30573	0.000947282	0.0323025	CACNB4		ENSG00000141934	133.521	1.88896	0.525035	3.59778	0.000320947	0.017783	PLPP2		ENSG00000164265	203.633	2.19222	0.701982	3.1229	0.00179078	0.0339695	SCGB3A2		ENSG00000095739	104.292	2.44828	0.640888	3.82014	0.000133374	0.00841965	BAMBI
ENSG00000164687	115.866	1.73659	0.357805	4.85345	1.21331e-06	0.000213591	FABP5		ENSG00000128805	37.038	1.88365	0.489654	3.84689	0.000119626	0.00953906	ARHGAP22		ENSG00000187398	44.6966	2.18493	0.481712	4.53576	5.73964e-06	0.00042626	LUZP2		ENSG00000050405	98.5338	2.43995	0.485372	5.02698	4.98274e-07	0.000173355	LIMA1
ENSG00000189190	33.8616	1.73335	0.457901	3.78542	0.000153451	0.00892717	ZNF600		ENSG00000184481	107.331	1.8836	0.421627	4.46746	7.91555e-06	0.00107473	FOXO4		ENSG00000125148	123.789	2.18467	0.409217	5.33864	9.36442e-08	1.5839e-05	MT2A		ENSG00000250120	11.5435	2.43871	0.771259	3.16199	0.00156694	0.0444075	PCDHA10
ENSG00000178977	28.0995	1.72864	0.464624	3.72052	0.000198811	0.0108228	LINC00324		ENSG00000142173	42.0286	1.87893	0.525955	3.57243	0.000353689	0.0193132	COL6A2		ENSG00000110090	174.897	2.18382	0.470182	4.64463	3.40685e-06	0.000285343	CPT1A		ENSG00000139629	92.9753	2.43694	0.507856	4.79849	1.5987e-06	0.000385064	GALNT6
ENSG00000106348	32.308	1.7214	0.522632	3.29372	0.000988712	0.0330098	IMPDH1		ENSG00000158246	300.018	1.87563	0.503421	3.72577	0.000194721	0.0127397	TENT5B		ENSG00000198223	13.565	2.17128	0.719796	3.01652	0.00255698	0.0427847	CSF2RA		ENSG00000167306	81.6693	2.42442	0.45252	5.35759	8.43371e-08	5.50159e-05	MYO5B
ENSG00000106538	78.8157	1.72063	0.376414	4.57111	4.85143e-06	0.000651101	RARRES2		ENSG00000101443	58.0511	1.874	0.482874	3.88094	0.000104053	0.00860221	WFDC2		ENSG00000112394	63.7286	2.16519	0.433467	4.99505	5.88204e-07	6.61774e-05	SLC16A10		ENSG00000104722	341.216	2.41526	0.678593	3.55922	0.000371962	0.0169	NEFM
ENSG00000188313	31.9771	1.70376	0.431506	3.94841	7.86733e-05	0.00564778	PLSCR1		ENSG00000196141	338.126	1.8727	0.416069	4.50093	6.76562e-06	0.000952941	SPATS2L		ENSG00000171867	21.6655	2.15656	0.513744	4.19773	2.69599e-05	0.00143621	PRNP		ENSG00000113594	80.2455	2.41519	0.73311	3.29445	0.000986161	0.0326413	LIFR
ENSG00000105976	36.6076	1.69351	0.487747	3.4721	0.000516411	0.0213413	MET		ENSG00000108479	60.145	1.86615	0.516488	3.61315	0.000302497	0.0170109	GALK1		ENSG00000162599	18.9015	2.15604	0.619233	3.48179	0.000498071	0.0133884	NFIA		ENSG00000143858	45.0954	2.41473	0.709744	3.40226	0.000668318	0.0255823	SYT2
ENSG00000197747	103.127	1.68288	0.429221	3.92077	8.82663e-05	0.00605424	S100A10		ENSG00000178773	34.2541	1.85905	0.51432	3.61458	0.000300835	0.0169808	CPNE7		ENSG00000102755	80.9188	2.1477	0.543917	3.94858	7.86164e-05	0.00330145	FLT1		ENSG00000171813	40.1784	2.41099	0.687454	3.50712	0.000452977	0.019483	PWWP2B
ENSG00000138061	132.65	1.67832	0.333839	5.02734	4.97338e-07	0.000102143	CYP1B1		ENSG00000100292	78.311	1.84569	0.557781	3.30899	0.000936337	0.0374584	HMOX1		ENSG00000180758	14.7136	2.13996	0.615309	3.47787	0.000505414	0.0135495	GPR157		ENSG00000197461	158.723	2.4087	0.590647	4.07807	4.54116e-05	0.00415769	PDGFA
ENSG00000196187	30.5284	1.66259	0.433687	3.83362	0.000126274	0.00775998	TMEM63A		ENSG00000088899	30.0647	1.82536	0.514242	3.54962	0.000385788	0.0208236	LZTS3		ENSG00000130830	33.25	2.13813	0.627419	3.40782	0.000654846	0.0163181	MPP1		ENSG00000115414	1247.6	2.4036	0.535473	4.48875	7.16425e-06	0.00116837	FN1
ENSG00000118507	35.4102	1.66252	0.395889	4.19947	2.67546e-05	0.00245039	AKAP7		ENSG00000164076	150.089	1.79182	0.383619	4.67083	2.99985e-06	0.000513758	CAMKV		ENSG00000135324	12.3409	2.13423	0.655056	3.25809	0.00112166	0.0245074	MRAP2		ENSG00000179915	76.1191	2.40077	0.599872	4.00214	6.2773e-05	0.00512985	NRXN1
ENSG00000176014	331.985	1.66152	0.215979	7.69293	1.43801e-14	2.43653e-11	TUBB6		ENSG00000162496	64.1404	1.79115	0.429592	4.16943	3.05366e-05	0.00319595	DHRS3		ENSG00000134917	27.5148	2.13147	0.460706	4.62653	3.71851e-06	0.00030634	ADAMTS8		ENSG00000155849	33.5526	2.39986	0.553133	4.33867	1.4335e-05	0.00202188	ELMO1
ENSG00000112297	91.5063	1.65769	0.308085	5.38064	7.42217e-08	2.01215e-05	CRYBG1		ENSG00000165912	113.197	1.78783	0.558709	3.19994	0.00137458	0.0481773	PACSIN3		ENSG00000102271	27.353	2.11838	0.678939	3.12012	0.00180774	0.0339865	KLHL4		ENSG00000183287	126.567	2.39742	0.750739	3.19341	0.00140604	0.0415339	CCBE1
ENSG00000125354	66.5729	1.64522	0.356277	4.61781	3.87803e-06	0.00055922	SEPTIN6		ENSG00000242715	34.7803	1.78653	0.484664	3.68613	0.000227688	0.0141797	CCDC169		ENSG00000135750	40.4199	2.11763	0.521949	4.05716	4.96721e-05	0.00226926	KCNK1		ENSG00000151090	67.0218	2.39394	0.60044	3.98697	6.69223e-05	0.005265	THRB
ENSG00000042493	68.8739	1.64519	0.410391	4.00885	6.10159e-05	0.00472612	CAPG		ENSG00000197461	198.025	1.78246	0.412647	4.31958	1.56324e-05	0.00184059	PDGFA		ENSG00000128849	284.18	2.11505	0.353828	5.97764	2.26393e-09	7.58468e-07	CGNL1		ENSG00000179627	52.7513	2.36263	0.704272	3.35471	0.000794482	0.028994	ZBTB42
ENSG00000078295	39.5381	1.64232	0.490498	3.34827	0.000813173	0.0297677	ADCY2		ENSG00000072195	42.9348	1.78218	0.440758	4.04345	5.26706e-05	0.00505048	SPEG		ENSG00000198046	33.108	2.10699	0.549111	3.83709	0.0001245	0.00481299	ZNF667		ENSG00000088387	31.534	2.35269	0.627199	3.7511	0.00017606	0.0100731	DOCK9
ENSG00000172020	86.4313	1.63281	0.357658	4.5653	4.9879e-06	0.000661509	GAP43		ENSG00000111319	252.244	1.7783	0.483444	3.67841	0.000234693	0.0143783	SCNN1A		ENSG00000118985	16.8474	2.10247	0.559121	3.76031	0.000169704	0.00610609	ELL2		ENSG00000188313	55.4551	2.34797	0.501618	4.68079	2.85767e-06	0.000573586	PLSCR1
ENSG00000141582	31.7224	1.62452	0.415475	3.91002	9.22879e-05	0.00616238	CBX4		ENSG00000141738	59.1175	1.77403	0.411584	4.31025	1.63072e-05	0.00189051	GRB7		ENSG00000116014	18.6017	2.10189	0.602923	3.48617	0.000489988	0.0132622	KISS1R		ENSG00000179046	133.788	2.34641	0.473263	4.95795	7.12415e-07	0.000218697	TRIML2
ENSG00000171451	87.3853	1.61436	0.364491	4.42909	9.46321e-06	0.00112521	DSEL		ENSG00000088836	35.9597	1.76835	0.550965	3.20955	0.00132944	0.0474785	SLC4A11		ENSG00000154556	41.6703	2.08851	0.415593	5.02537	5.0247e-07	5.82711e-05	SORBS2		ENSG00000212283	11.6515	2.3446	0.698791	3.35523	0.000792998	0.028994	SNORD89
ENSG00000204711	122.453	1.61186	0.407966	3.95096	7.78386e-05	0.00564226	CFAP95		ENSG00000235961	45.2236	1.76776	0.514149	3.43822	0.000585552	0.0278386	PNMA6A		ENSG00000135111	93.473	2.08846	0.579057	3.60665	0.00031017	0.0097544	TBX3		ENSG00000189120	225.038	2.34439	0.677122	3.46229	0.000535606	0.0218312	SP6
ENSG00000198093	254.195	1.6035	0.30679	5.22671	1.72552e-07	3.89824e-05	ZNF649		ENSG00000123104	44.7299	1.76166	0.538693	3.27025	0.00107453	0.0414224	ITPR2		ENSG00000169860	16.1972	2.08469	0.524476	3.97481	7.0436e-05	0.00303398	P2RY1		ENSG00000165186	23.5238	2.34118	0.6395	3.66095	0.000251278	0.0130033	PTCHD1
ENSG00000089327	46.4386	1.5876	0.466308	3.40462	0.000662574	0.0256605	FXYD5		ENSG00000141582	38.9215	1.75832	0.469101	3.74827	0.000178056	0.0119798	CBX4		ENSG00000107954	13.0991	2.07998	0.689352	3.0173	0.00255034	0.0427209	NEURL1		ENSG00000104419	82.3006	2.34063	0.596259	3.92553	8.65392e-05	0.00636084	NDRG1
ENSG00000168824	85.9	1.58675	0.291652	5.44055	5.31161e-08	1.65413e-05	NSG1		ENSG00000137267	434.387	1.75158	0.398113	4.39971	1.08396e-05	0.00142056	TUBB2A		ENSG00000198417	107.45	2.07846	0.498372	4.17051	3.0392e-05	0.00157997	MT1F		ENSG00000142173	92.3237	2.3379	0.575564	4.06192	4.86697e-05	0.00430493	COL6A2
ENSG00000277586	47.9912	1.58477	0.478444	3.31235	0.000925172	0.0318292	NEFL		ENSG00000197928	30.8269	1.73909	0.512245	3.39503	0.00068621	0.0307794	ZNF677		ENSG00000169744	49.3421	2.07161	0.341425	6.06754	1.29882e-09	4.66215e-07	LDB2		ENSG00000137266	61.1055	2.32926	0.456521	5.10221	3.35715e-07	0.000131399	SLC22A23
ENSG00000267041	107.709	1.57508	0.390335	4.0352	5.45562e-05	0.00429947	ZNF850		ENSG00000130768	119.326	1.73726	0.53112	3.27094	0.00107189	0.0414224	SMPDL3B		ENSG00000104722	210.677	2.06795	0.35994	5.74526	9.1782e-09	2.40289e-06	NEFM		ENSG00000130222	138.897	2.32849	0.73984	3.14729	0.00164792	0.0458257	GADD45G
ENSG00000113356	304.163	1.55288	0.374349	4.1482	3.35093e-05	0.00294948	POLR3G		ENSG00000214336	89.3138	1.73291	0.497219	3.4852	0.000491772	0.0247876	FOXI3		ENSG00000154080	40.7815	2.06703	0.486917	4.24513	2.18462e-05	0.001189	CHST9		ENSG00000058085	14.1901	2.32085	0.61184	3.79323	0.000148699	0.00895398	LAMC2
ENSG00000107562	168.188	1.54274	0.326263	4.72852	2.26161e-06	0.000352369	CXCL12		ENSG00000263343	42.5147	1.72321	0.506069	3.40509	0.000661421	0.0299348	ENSG00000263343		ENSG00000123104	44.3143	2.06225	0.485655	4.24632	2.17309e-05	0.001189	ITPR2		ENSG00000125844	350.555	2.31166	0.37568	6.15327	7.59024e-10	1.48541e-06	RRBP1
ENSG00000176978	35.2817	1.51633	0.448079	3.38407	0.000714193	0.0273471	DPP7		ENSG00000141736	176.252	1.72266	0.378943	4.54595	5.46886e-06	0.000800206	ERBB2		ENSG00000105538	26.323	2.05667	0.54297	3.78782	0.000151974	0.00561684	RASIP1		ENSG00000187123	69.1856	2.30718	0.568728	4.05674	4.97618e-05	0.0043768	LYPD6
ENSG00000118640	48.546	1.50341	0.400604	3.75285	0.000174834	0.00979285	VAMP8		ENSG00000218739	131.836	1.71517	0.514973	3.3306	0.000866594	0.035676	CEBPZOS		ENSG00000154229	92.653	2.05554	0.320712	6.40928	1.46208e-10	7.60081e-08	PRKCA		ENSG00000069667	48.9428	2.30544	0.67472	3.41688	0.000633427	0.0246078	RORA
ENSG00000106789	64.0696	1.49147	0.367656	4.05671	4.97688e-05	0.00402358	CORO2A		ENSG00000079739	96.7917	1.70966	0.472669	3.61702	0.000298009	0.0169808	PGM1		ENSG00000169282	13.3309	2.05276	0.584768	3.51037	0.000447477	0.0125393	KCNAB1		ENSG00000198624	66.0039	2.29922	0.459558	5.00311	5.64117e-07	0.000191996	CCDC69
ENSG00000137267	398.041	1.48398	0.30245	4.90652	9.27065e-07	0.000170034	TUBB2A		ENSG00000134508	52.5212	1.70525	0.462404	3.68779	0.000226208	0.0141797	CABLES1		ENSG00000164591	22.1884	2.05048	0.608573	3.36932	0.000753548	0.0180039	MYOZ3		ENSG00000096696	983.562	2.29534	0.44961	5.10519	3.30457e-07	0.000131399	DSP
ENSG00000137331	122.493	1.483	0.279783	5.30052	1.1547e-07	2.84582e-05	IER3		ENSG00000141753	69.7674	1.69171	0.499141	3.38923	0.00070089	0.0312518	IGFBP4		ENSG00000179832	13.0418	2.04481	0.601425	3.39994	0.000674004	0.0166034	MROH1		ENSG00000132205	58.4855	2.2854	0.470215	4.86032	1.17194e-06	0.000304633	EMILIN2
ENSG00000267383	154.784	1.48153	0.416419	3.55778	0.000374006	0.0172108	ENSG00000267383		ENSG00000165795	181.005	1.68876	0.45191	3.73694	0.000186277	0.012422	NDRG2		ENSG00000118515	31.6339	2.03269	0.576381	3.52664	0.000420872	0.0120172	SGK1		ENSG00000254087	361.08	2.28251	0.538187	4.24111	2.22413e-05	0.0026993	LYN
ENSG00000167992	34.3036	1.47946	0.444515	3.32825	0.000873938	0.031193	VWCE		ENSG00000279117	46.2745	1.67736	0.506942	3.30878	0.000937018	0.0374584	ENSG00000279117		ENSG00000184378	13.5046	2.03021	0.606562	3.34708	0.000816667	0.0193282	ACTRT3		ENSG00000102547	23.5743	2.28099	0.57467	3.96921	7.21117e-05	0.00562006	CAB39L
ENSG00000200795	151.138	1.47885	0.420378	3.51792	0.000434949	0.0190337	RNU4-1		ENSG00000171608	64.1913	1.65472	0.43589	3.79619	0.000146937	0.0108553	PIK3CD		ENSG00000137571	17.9262	2.02417	0.58137	3.48172	0.000498202	0.0133884	SLCO5A1		ENSG00000185022	43.7711	2.27134	0.69023	3.2907	0.000999367	0.0328699	MAFF
ENSG00000197024	210.994	1.47706	0.342559	4.31183	1.61906e-05	0.001645	ZNF398		ENSG00000104722	334.622	1.65463	0.437184	3.78474	0.000153872	0.0112029	NEFM		ENSG00000121297	25.8571	2.01754	0.452157	4.46205	8.11811e-06	0.000561753	TSHZ3		ENSG00000123609	30.7018	2.26967	0.688467	3.29671	0.000978247	0.0326215	NMI
ENSG00000281881	54.9028	1.47265	0.34836	4.22738	2.36428e-05	0.00222554	ENSG00000281881		ENSG00000101311	50.7123	1.64272	0.465268	3.5307	0.000414457	0.0219939	FERMT1		ENSG00000204389	25.2213	2.01533	0.53362	3.77671	0.000158916	0.0058151	HSPA1A		ENSG00000165617	32.5976	2.26864	0.594188	3.81805	0.000134511	0.00842359	DACT1
ENSG00000149150	49.1479	1.46669	0.42792	3.42749	0.000609183	0.0240658	SLC43A1		ENSG00000017483	53.6433	1.62644	0.477287	3.40769	0.000655154	0.0298303	SLC38A5		ENSG00000123609	31.1303	2.00809	0.490841	4.09112	4.29288e-05	0.00200992	NMI		ENSG00000111057	2442.17	2.26777	0.494945	4.58187	4.60832e-06	0.00081065	KRT18
ENSG00000124570	33.8647	1.46471	0.461715	3.17231	0.00151229	0.0430159	SERPINB6		ENSG00000001036	48.9836	1.62568	0.46852	3.46982	0.000520808	0.0258194	FUCA2		ENSG00000154127	42.1838	2.00696	0.559055	3.58991	0.000330795	0.0101985	UBASH3B		ENSG00000172818	101.16	2.26569	0.617029	3.67193	0.000240728	0.0126897	OVOL1
ENSG00000155158	49.3037	1.45542	0.353597	4.11604	3.85438e-05	0.00328592	TTC39B		ENSG00000151650	64.7755	1.62361	0.486555	3.33696	0.000847011	0.035361	VENTX		ENSG00000134317	21.9693	2.00245	0.562063	3.56268	0.000367084	0.0110023	GRHL1		ENSG00000128052	44.1568	2.25447	0.633035	3.56136	0.000368933	0.0168889	KDR
ENSG00000130517	68.8541	1.45056	0.313192	4.63154	3.6296e-06	0.000529025	PGPEP1		ENSG00000013297	37.4876	1.62201	0.48418	3.35002	0.000808055	0.0345056	CLDN11		ENSG00000152208	42.4639	1.99811	0.482422	4.14183	3.44547e-05	0.00172285	GRID2		ENSG00000163435	117.222	2.25412	0.427543	5.27226	1.34757e-07	7.81392e-05	ELF3
ENSG00000100292	72.8696	1.44547	0.367136	3.93715	8.24547e-05	0.00579105	HMOX1		ENSG00000133980	776.8	1.6186	0.430821	3.75701	0.000171957	0.0119287	VRTN		ENSG00000131378	13.4349	1.99306	0.563095	3.53948	0.000400915	0.0116234	RFTN1		ENSG00000164683	85.8309	2.23952	0.678722	3.29962	0.000968158	0.0326215	HEY1
ENSG00000111057	584.58	1.4142	0.261744	5.40298	6.55412e-08	1.85086e-05	KRT18		ENSG00000124532	111.216	1.61705	0.504111	3.20774	0.00133784	0.047494	MRS2		ENSG00000104447	54.3512	1.9926	0.446258	4.46513	8.00212e-06	0.000561116	TRPS1		ENSG00000148926	195.261	2.2381	0.561296	3.98738	6.68063e-05	0.005265	ADM
ENSG00000133083	83.4535	1.40756	0.358013	3.9316	8.43836e-05	0.00589598	DCLK1		ENSG00000181274	439.962	1.61499	0.482634	3.34621	0.000819252	0.0345315	FRAT2		ENSG00000088387	20.5709	1.99044	0.636333	3.12799	0.00176006	0.0336735	DOCK9		ENSG00000101311	68.9816	2.23381	0.357572	6.24717	4.1796e-10	9.34798e-07	FERMT1
ENSG00000278840	37.4061	1.40034	0.444488	3.15045	0.0016302	0.0451888	ENSG00000278840		ENSG00000198093	238.619	1.61466	0.373141	4.32722	1.51002e-05	0.00180615	ZNF649		ENSG00000165929	23.2315	1.9766	0.593029	3.33306	0.000858977	0.0200202	TC2N		ENSG00000115935	80.3824	2.2307	0.618257	3.60805	0.000308506	0.0147705	WIPF1
ENSG00000143494	453.373	1.39773	0.289374	4.83018	1.3641e-06	0.000228276	VASH2		ENSG00000158882	32.3882	1.60875	0.488233	3.29504	0.00098407	0.0390287	TOMM40L		ENSG00000111907	13.0753	1.96804	0.629849	3.12462	0.00178036	0.0339695	TPD52L1		ENSG00000007237	111.332	2.22073	0.516408	4.30034	1.7054e-05	0.00226268	GAS7
ENSG00000099337	69.6149	1.39553	0.331238	4.21308	2.51911e-05	0.00233881	KCNK6		ENSG00000198483	47.3937	1.6035	0.495811	3.23409	0.0012203	0.0448565	ANKRD35		ENSG00000164176	39.1599	1.9671	0.370089	5.31522	1.0653e-07	1.72692e-05	EDIL3		ENSG00000097096	23.8235	2.21946	0.564295	3.93315	8.38403e-05	0.0062505	SYDE2
ENSG00000165480	84.2589	1.39302	0.340729	4.08836	4.34439e-05	0.00363508	SKA3		ENSG00000175832	95.6938	1.58181	0.400615	3.94846	7.86569e-05	0.00693239	ETV4		ENSG00000068615	17.6001	1.96704	0.650525	3.02378	0.00249641	0.0421926	REEP1		ENSG00000188176	39.8191	2.21786	0.589762	3.7606	0.000169503	0.0097564	SMTNL2
ENSG00000129757	83.6479	1.38896	0.406981	3.41282	0.00064294	0.0250432	CDKN1C		ENSG00000196218	37.1017	1.57078	0.450245	3.48872	0.000485332	0.0246412	RYR1		ENSG00000184669	16.4445	1.95857	0.575076	3.40576	0.000659796	0.0163873	OR7E14P		ENSG00000005020	69.6273	2.21667	0.477313	4.64406	3.41622e-06	0.000639699	SKAP2
ENSG00000160973	241.62	1.37647	0.262754	5.23865	1.61757e-07	3.78037e-05	FOXH1		ENSG00000167600	255.102	1.56736	0.434807	3.60474	0.000312471	0.0174416	CYP2S1		ENSG00000187955	33.6894	1.95728	0.484784	4.03744	5.40385e-05	0.00241746	COL14A1		ENSG00000253304	43.4376	2.20801	0.620418	3.5589	0.000372413	0.0169	TMEM200B
ENSG00000143858	43.3211	1.37416	0.41686	3.29645	0.000979146	0.0329057	SYT2		ENSG00000168824	157.094	1.56439	0.325204	4.81049	1.5056e-06	0.000305868	NSG1		ENSG00000196581	15.102	1.94978	0.562401	3.46688	0.00052654	0.0138536	AJAP1		ENSG00000147526	342.396	2.20281	0.454266	4.84915	1.23991e-06	0.000313097	TACC1
ENSG00000170745	43.2877	1.36265	0.38886	3.50423	0.000457932	0.0197056	KCNS3		ENSG00000128849	285.793	1.55987	0.473748	3.29262	0.000992569	0.0391597	CGNL1		ENSG00000237742	14.0563	1.94863	0.624189	3.12186	0.00179711	0.0339865	ENSG00000237742		ENSG00000164236	58.2005	2.20207	0.475749	4.62864	3.68084e-06	0.000677967	ANKRD33B
ENSG00000079739	85.8292	1.35641	0.333843	4.06301	4.84445e-05	0.00395582	PGM1		ENSG00000126603	40.5439	1.55985	0.470309	3.31665	0.000911029	0.0367659	GLIS2		ENSG00000057704	33.3592	1.94587	0.54714	3.55644	0.000375915	0.0111342	TMCC3		ENSG00000083307	55.3154	2.2011	0.567468	3.87881	0.000104968	0.0072716	GRHL2
ENSG00000100625	36.8274	1.35013	0.417123	3.23677	0.00120891	0.0369905	SIX4		ENSG00000183421	88.7172	1.55275	0.454664	3.41516	0.000637445	0.0295401	RIPK4		ENSG00000184344	105.033	1.94375	0.383903	5.06313	4.12419e-07	5.01422e-05	GDF3		ENSG00000137962	214.231	2.20008	0.640568	3.43457	0.000593484	0.02356	ARHGAP29
ENSG00000197324	41.3249	1.34943	0.424001	3.18261	0.00145955	0.042274	LRP10		ENSG00000100321	51.0565	1.54768	0.432452	3.57885	0.000345113	0.0189825	SYNGR1		ENSG00000164236	38.4246	1.94279	0.473051	4.10694	4.00933e-05	0.00192499	ANKRD33B		ENSG00000116774	107.269	2.18738	0.392044	5.57942	2.41326e-08	2.36137e-05	OLFML3
ENSG00000165238	84.3547	1.34744	0.315472	4.27119	1.94432e-05	0.00190981	WNK2		ENSG00000187678	46.2216	1.54274	0.480407	3.21131	0.00132131	0.0473005	SPRY4		ENSG00000123684	15.2648	1.93806	0.618802	3.13195	0.00173647	0.0333809	LPGAT1		ENSG00000120690	69.1256	2.18722	0.468071	4.67284	2.97066e-06	0.000588717	ELF1
ENSG00000155846	56.7251	1.34436	0.401379	3.34937	0.000809968	0.0297537	PPARGC1B		ENSG00000169764	2185.81	1.53578	0.447975	3.42828	0.00060742	0.0286076	UGP2		ENSG00000137486	62.9526	1.91891	0.438534	4.37573	1.21028e-05	0.000769881	ARRB1		ENSG00000134317	38.436	2.18583	0.68324	3.19922	0.001378	0.0411717	GRHL1
ENSG00000096696	351.487	1.33337	0.369539	3.60819	0.00030834	0.0152538	DSP		ENSG00000118640	84.6557	1.53386	0.407087	3.7679	0.000164627	0.0117587	VAMP8		ENSG00000106538	56.2267	1.91788	0.495753	3.86862	0.000109452	0.00439008	RARRES2		ENSG00000065809	480.765	2.18525	0.509267	4.29096	1.77899e-05	0.00232098	FAM107B
ENSG00000050405	42.9564	1.3322	0.424026	3.14179	0.00167921	0.0462635	LIMA1		ENSG00000107731	113.275	1.52648	0.472245	3.23239	0.00122761	0.0449061	UNC5B		ENSG00000174607	86.7353	1.91422	0.34944	5.47798	4.30221e-08	8.64801e-06	UGT8		ENSG00000079308	19	2.1822	0.681181	3.20355	0.00135743	0.0408689	TNS1
ENSG00000083799	100.404	1.32951	0.29068	4.57377	4.79018e-06	0.000649308	CYLD		ENSG00000156515	556.335	1.52486	0.333533	4.57184	4.83451e-06	0.000721395	HK1		ENSG00000111704	154.227	1.91068	0.504956	3.78387	0.00015441	0.00566396	NANOG		ENSG00000182718	504.265	2.17977	0.486015	4.48499	7.29185e-06	0.00117692	ANXA2
ENSG00000167173	64.7457	1.32829	0.308021	4.31234	1.61532e-05	0.001645	C15orf39		ENSG00000253230	76.1965	1.51312	0.474871	3.18638	0.00144067	0.0495716	MIR124-1HG		ENSG00000103067	29.4172	1.90823	0.485777	3.9282	8.55833e-05	0.00356424	ESRP2		ENSG00000162772	75.4445	2.17786	0.613933	3.54738	0.000389079	0.0174041	ATF3
ENSG00000106624	47.4347	1.32498	0.422079	3.13918	0.00169421	0.046394	AEBP1		ENSG00000104341	1698.73	1.50558	0.372463	4.04222	5.29478e-05	0.00505048	LAPTM4B		ENSG00000170502	23.727	1.90531	0.576745	3.30355	0.000954687	0.0217415	NUDT9		ENSG00000070540	68.8263	2.17168	0.556141	3.90491	9.42589e-05	0.00680294	WIPI1
ENSG00000147202	340.248	1.31424	0.315543	4.16499	3.11365e-05	0.00279507	DIAPH2		ENSG00000162434	36.3503	1.50062	0.462527	3.24441	0.00117696	0.0437975	JAK1		ENSG00000147526	293.869	1.89923	0.47778	3.97512	7.03431e-05	0.00303398	TACC1		ENSG00000104611	33.6324	2.16374	0.667369	3.2422	0.0011861	0.0371393	SH2D4A
ENSG00000234127	350.468	1.31032	0.281499	4.65479	3.24318e-06	0.000481728	TRIM26		ENSG00000125378	459.878	1.49275	0.450148	3.31613	0.000912743	0.0367659	BMP4		ENSG00000003989	62.9216	1.89692	0.60261	3.14784	0.00164484	0.0323729	SLC7A2		ENSG00000129757	1267.33	2.15466	0.678216	3.17694	0.00148836	0.0430716	CDKN1C
ENSG00000104112	258.228	1.30388	0.266566	4.89141	1.00117e-06	0.000180945	SCG3		ENSG00000161011	122.355	1.48439	0.369062	4.02205	5.76938e-05	0.0053673	SQSTM1		ENSG00000104112	207.758	1.8969	0.496513	3.82045	0.000133211	0.00507142	SCG3		ENSG00000198626	83.6851	2.15423	0.46233	4.65951	3.16959e-06	0.000605161	RYR2
ENSG00000187678	40.4485	1.30239	0.392055	3.32195	0.000893903	0.0313097	SPRY4		ENSG00000164733	160.611	1.48118	0.419799	3.5283	0.000418237	0.0220393	CTSB		ENSG00000242715	32.5556	1.89221	0.4533	4.17429	2.98911e-05	0.00156472	CCDC169		ENSG00000159166	24.9648	2.15345	0.587548	3.66514	0.000247204	0.0129439	LAD1
ENSG00000265992	2562.68	1.29049	0.269694	4.78502	1.7097e-06	0.000277832	ESRG		ENSG00000171451	72.9221	1.47496	0.392426	3.75858	0.000170882	0.0119287	DSEL		ENSG00000176171	54.7445	1.88871	0.455867	4.14312	3.42617e-05	0.00172285	BNIP3		ENSG00000169715	36.2449	2.14711	0.454835	4.72064	2.351e-06	0.000497396	MT1E
ENSG00000107281	57.8204	1.28865	0.366512	3.516	0.000438105	0.0190337	NPDC1		ENSG00000164649	253.311	1.47232	0.412513	3.56916	0.000358134	0.0194854	CDCA7L		ENSG00000173698	28.9197	1.88763	0.56735	3.3271	0.000877564	0.0203228	ADGRG2		ENSG00000137203	582.595	2.14237	0.564479	3.79531	0.00014746	0.00894691	TFAP2A
ENSG00000274701	39.9555	1.28829	0.393187	3.27654	0.00105087	0.0339964	ENSG00000274701		ENSG00000091073	166.131	1.47013	0.37023	3.97086	7.16129e-05	0.00652571	DTX2		ENSG00000110723	54.9935	1.8847	0.447894	4.20792	2.57729e-05	0.00137785	EXPH5		ENSG00000131018	37.7777	2.1412	0.550659	3.88844	0.000100892	0.00707789	SYNE1
ENSG00000154310	142.615	1.28467	0.292077	4.3984	1.0905e-05	0.00125269	TNIK		ENSG00000050327	83.5309	1.46276	0.417602	3.50276	0.000460462	0.0237658	ARHGEF5		ENSG00000265992	2547.92	1.87965	0.62174	3.02321	0.00250112	0.0422213	ESRG		ENSG00000187479	40.9578	2.13523	0.59823	3.56924	0.000358014	0.0164855	C11orf96
ENSG00000185088	899.277	1.2789	0.226866	5.63724	1.72799e-08	6.50634e-06	RPS27L		ENSG00000188112	375.431	1.45681	0.423106	3.44312	0.000575044	0.0276885	C6orf132		ENSG00000147601	905.676	1.8767	0.406632	4.61523	3.92667e-06	0.000316569	TERF1		ENSG00000198046	28.902	2.12566	0.504044	4.21721	2.47341e-05	0.00284105	ZNF667
ENSG00000253230	76.1602	1.27447	0.321974	3.95829	7.54898e-05	0.00556122	MIR124-1HG		ENSG00000177519	60.8743	1.45619	0.43204	3.37049	0.000750358	0.0329698	RPRM		ENSG00000258649	25.0628	1.87191	0.585318	3.19811	0.0013833	0.0286996	ENSG00000258649		ENSG00000119431	31.271	2.11694	0.589891	3.58869	0.000332341	0.015625	HDHD3
ENSG00000147526	64.5324	1.27272	0.348346	3.65361	0.000258577	0.0132831	TACC1		ENSG00000166206	248.255	1.45225	0.456075	3.18423	0.00145142	0.049612	GABRB3		ENSG00000173068	141.124	1.87159	0.472284	3.96285	7.40608e-05	0.00315581	BNC2		ENSG00000168938	50.8824	2.11637	0.530352	3.9905	6.59344e-05	0.00524644	PPIC
ENSG00000071794	172.869	1.26359	0.335041	3.77144	0.000162307	0.00923327	HLTF		ENSG00000176014	530.307	1.44678	0.365888	3.95416	7.68024e-05	0.00685361	TUBB6		ENSG00000133477	19.2902	1.86996	0.512499	3.64871	0.000263558	0.00852661	FAM83F		ENSG00000168140	15.1611	2.10394	0.623684	3.37341	0.000742425	0.0276091	VASN
ENSG00000124532	144.61	1.25975	0.38763	3.24988	0.00115453	0.0358953	MRS2		ENSG00000167291	301.273	1.42569	0.359192	3.96916	7.21253e-05	0.00652571	TBC1D16		ENSG00000153956	63.074	1.8666	0.49907	3.74016	0.000183905	0.00646282	CACNA2D1		ENSG00000168461	614.285	2.08208	0.541723	3.84344	0.000121322	0.00794735	RAB31
ENSG00000048028	171.822	1.25286	0.303035	4.13435	3.55953e-05	0.00307322	USP28		ENSG00000131389	47.5558	1.42513	0.427224	3.33579	0.000850574	0.0353915	SLC6A6		ENSG00000232301	28.2759	1.86142	0.589541	3.15741	0.00159176	0.0317006	LNCPRESS1		ENSG00000128283	22.5883	2.07724	0.656582	3.16372	0.00155764	0.0442585	CDC42EP1
ENSG00000274180	50.8741	1.24798	0.375822	3.32068	0.000897981	0.0313715	NATD1		ENSG00000007237	71.3293	1.4184	0.444433	3.19148	0.00141545	0.0489316	GAS7		ENSG00000166016	24.012	1.86077	0.608571	3.0576	0.00223115	0.0390218	ABTB2		ENSG00000226328	38.4392	2.07464	0.537627	3.85888	0.000113908	0.00767408	NUP50-DT
ENSG00000146776	66.2107	1.24607	0.310687	4.0107	6.05401e-05	0.00471622	ATXN7L1		ENSG00000116661	151.06	1.41694	0.435362	3.25462	0.00113544	0.0426773	FBXO2		ENSG00000196549	47.6261	1.85695	0.557073	3.3334	0.000857927	0.0200202	MME		ENSG00000175793	25.5312	2.07292	0.590038	3.5132	0.000442746	0.0191482	SFN
ENSG00000165912	125.31	1.2315	0.313518	3.92801	8.56528e-05	0.00595397	PACSIN3		ENSG00000150768	48.645	1.4127	0.423969	3.33209	0.000861977	0.035676	DLAT		ENSG00000107562	177.591	1.85674	0.447393	4.15013	3.32289e-05	0.00171561	CXCL12		ENSG00000215089	98.2112	2.07094	0.458023	4.52148	6.14087e-06	0.00104452	KRT18P11
ENSG00000139364	185.214	1.22953	0.306139	4.01625	5.91317e-05	0.00463312	TMEM132B		ENSG00000130182	101.126	1.40738	0.401782	3.50284	0.000460329	0.0237658	ZSCAN10		ENSG00000129757	346.679	1.85616	0.458642	4.04708	5.18607e-05	0.0023479	CDKN1C		ENSG00000184292	48.1875	2.06004	0.627932	3.28068	0.00103557	0.0335672	TACSTD2
ENSG00000112394	99.7198	1.22739	0.341946	3.58941	0.000331423	0.0159873	SLC16A10		ENSG00000145741	852.955	1.39885	0.325158	4.30205	1.69226e-05	0.00194687	BTF3		ENSG00000135090	217.362	1.83866	0.349022	5.26802	1.379e-07	2.1656e-05	TAOK3		ENSG00000008130	32.9805	2.05913	0.445422	4.62287	3.78474e-06	0.000688998	NADK
ENSG00000164300	81.1046	1.22701	0.389031	3.15402	0.00161036	0.0447303	SERINC5		ENSG00000185670	146.951	1.38637	0.369434	3.7527	0.000174938	0.0119287	ZBTB3		ENSG00000165795	124.058	1.83686	0.416863	4.40638	1.05111e-05	0.000688982	NDRG2		ENSG00000132561	49.544	2.05905	0.508098	4.05246	5.06811e-05	0.00443276	MATN2
ENSG00000119812	454.133	1.22505	0.225638	5.42929	5.65775e-08	1.66719e-05	FAM98A		ENSG00000136068	203.795	1.38118	0.391384	3.52896	0.000417196	0.0220393	FLNB		ENSG00000250120	12.7712	1.83166	0.584123	3.13574	0.00171418	0.0332085	PCDHA10		ENSG00000092820	1417.83	2.0548	0.456573	4.50048	6.78014e-06	0.00111737	EZR
ENSG00000166411	50.4449	1.2236	0.376592	3.24913	0.0011576	0.0358953	IDH3A		ENSG00000110660	59.5491	1.37446	0.426859	3.21993	0.00128221	0.0466557	SLC35F2		ENSG00000226792	20.4721	1.83076	0.598504	3.0589	0.00222151	0.0389436	C13orf42		ENSG00000184363	143.554	2.04991	0.542419	3.77921	0.000157328	0.00933003	PKP3
ENSG00000124766	1597.67	1.21351	0.206464	5.87757	4.16325e-09	1.88109e-06	SOX4		ENSG00000068323	404.767	1.36748	0.348631	3.92244	8.76585e-05	0.00758877	TFE3		ENSG00000099337	51.6079	1.83	0.574934	3.18297	0.00145775	0.0298587	KCNK6		ENSG00000172201	213.267	2.04657	0.650188	3.14766	0.00164582	0.0458257	ID4
ENSG00000081760	385.892	1.20228	0.276672	4.3455	1.3896e-05	0.00149492	AACS		ENSG00000166165	441.426	1.36425	0.391064	3.48857	0.000485621	0.0246412	CKB		ENSG00000165895	23.9022	1.82448	0.550221	3.3159	0.000913491	0.0210578	ARHGAP42		ENSG00000131370	172.718	2.0424	0.530528	3.84976	0.000118235	0.00784361	SH3BP5
ENSG00000118971	548.456	1.20062	0.240916	4.98355	6.24293e-07	0.000122642	CCND2		ENSG00000166411	41.9181	1.35922	0.389721	3.48768	0.000487231	0.0246412	IDH3A		ENSG00000183421	59.6412	1.82376	0.418339	4.35952	1.30347e-05	0.00081203	RIPK4		ENSG00000154310	100.213	2.0398	0.323027	6.31463	2.70802e-10	9.34798e-07	TNIK
ENSG00000139725	56.1869	1.19292	0.35126	3.39611	0.000683509	0.0263959	RHOF		ENSG00000174574	543.923	1.33812	0.348846	3.83586	0.000125125	0.00977075	AKIRIN1		ENSG00000078295	29.4432	1.81802	0.580559	3.1315	0.00173917	0.0333809	ADCY2		ENSG00000118515	83.115	2.03485	0.556539	3.65626	0.000255921	0.0131367	SGK1
ENSG00000111087	153.43	1.19177	0.299647	3.97726	6.9715e-05	0.00522903	GLI1		ENSG00000084207	8038.22	1.33701	0.388638	3.44024	0.00058119	0.0277187	GSTP1		ENSG00000244280	49.1091	1.81768	0.443799	4.09573	4.20837e-05	0.00198267	ECEL1P2		ENSG00000114423	193.94	2.03068	0.606938	3.34578	0.000820524	0.0294206	CBLB
ENSG00000116670	378.306	1.19133	0.312241	3.81543	0.000135947	0.00811789	MAD2L2		ENSG00000250899	71.0687	1.33406	0.408479	3.26593	0.00109106	0.0418408	ENSG00000250899		ENSG00000157214	28.776	1.81622	0.485842	3.7383	0.00018527	0.00648118	STEAP2		ENSG00000141540	23.6584	2.02633	0.56966	3.55709	0.000374983	0.0169579	TTYH2
ENSG00000146909	173.38	1.1692	0.281024	4.16051	3.17533e-05	0.00283169	NOM1		ENSG00000143554	162.758	1.33345	0.400771	3.3272	0.000877233	0.0357346	SLC27A3		ENSG00000136237	32.5935	1.81536	0.387497	4.68484	2.80183e-06	0.000250942	RAPGEF5		ENSG00000058668	551.168	2.01941	0.448048	4.50713	6.57104e-06	0.00109443	ATP2B4
ENSG00000197594	115.168	1.16264	0.353738	3.28672	0.0010136	0.0331869	ENPP1		ENSG00000099337	57.85	1.33178	0.409022	3.256	0.00112992	0.0426773	KCNK6		ENSG00000111087	95.9087	1.80637	0.478699	3.7735	0.000160976	0.005862	GLI1		ENSG00000177707	847.911	2.00816	0.59329	3.38479	0.000712323	0.0268726	NECTIN3
ENSG00000011201	64.9067	1.15899	0.325757	3.55782	0.000373944	0.0172108	ANOS1		ENSG00000119899	64.4142	1.3307	0.402521	3.3059	0.00094671	0.0377457	SLC17A5		ENSG00000162493	275.218	1.80265	0.445831	4.04334	5.26955e-05	0.00237855	PDPN		ENSG00000171867	26.0555	2.00057	0.561891	3.56042	0.000370256	0.0169	PRNP
ENSG00000122359	103.816	1.1527	0.324103	3.55659	0.000375697	0.0172108	ANXA11		ENSG00000148798	59.1192	1.31178	0.3769	3.48044	0.000500584	0.0250582	INA		ENSG00000115414	573.097	1.79802	0.385189	4.66788	3.04323e-06	0.000265596	FN1		ENSG00000130066	269.408	1.998	0.396953	5.03334	4.81999e-07	0.000173355	SAT1
ENSG00000092820	804.974	1.14053	0.236064	4.83146	1.35535e-06	0.000228276	EZR		ENSG00000119812	526.128	1.30358	0.350131	3.72312	0.000196778	0.0127829	FAM98A		ENSG00000250722	47.9909	1.79595	0.364008	4.93381	8.06413e-07	8.87407e-05	SELENOP		ENSG00000050344	53.4543	1.9977	0.572568	3.48901	0.000484812	0.0203261	NFE2L3
ENSG00000167644	43.5527	1.1405	0.350408	3.25479	0.00113476	0.0356057	C19orf33		ENSG00000103150	197.253	1.28157	0.393268	3.25877	0.00111897	0.042491	MLYCD		ENSG00000229150	15.5303	1.79268	0.595517	3.01029	0.00260997	0.0431742	CRYGEP		ENSG00000120149	233.32	1.99405	0.633296	3.14869	0.00164005	0.0458257	MSX2
ENSG00000086475	1452.27	1.13556	0.28831	3.93868	8.19326e-05	0.00579105	SEPHS1		ENSG00000137460	73.6773	1.26998	0.380496	3.3377	0.000844746	0.035361	FHDC1		ENSG00000065485	18.6171	1.79201	0.531469	3.37181	0.000746765	0.0178784	PDIA5		ENSG00000198417	114.019	1.99284	0.600014	3.32132	0.000895931	0.0312398	MT1F
ENSG00000214756	70.0263	1.13001	0.342425	3.30003	0.000966733	0.0326785	CSKMT		ENSG00000147202	333.473	1.23233	0.384165	3.20781	0.0013375	0.047494	DIAPH2		ENSG00000183778	193.229	1.79102	0.407515	4.39499	1.1078e-05	0.00071988	B3GALT5		ENSG00000100292	322.898	1.98997	0.56918	3.49621	0.000471925	0.0200672	HMOX1
ENSG00000169692	83.6619	1.12418	0.34877	3.22327	0.00126735	0.0382335	AGPAT2		ENSG00000234127	426.958	1.23108	0.365501	3.36821	0.000756592	0.0331471	TRIM26		ENSG00000135116	45.5819	1.77439	0.441047	4.02313	5.74289e-05	0.00255398	HRK		ENSG00000066322	39.6378	1.98626	0.475196	4.17987	2.91682e-05	0.00308055	ELOVL1
ENSG00000106278	148.274	1.12089	0.311258	3.60116	0.000316803	0.015447	PTPRZ1		ENSG00000131368	156.939	1.22867	0.348634	3.52425	0.000424678	0.0221464	MRPS25		ENSG00000141934	90.1327	1.77229	0.46261	3.83106	0.00012759	0.00489454	PLPP2		ENSG00000137801	30.3753	1.98343	0.545803	3.63397	0.000279097	0.0137407	THBS1
ENSG00000162734	199.455	1.12082	0.283882	3.94818	7.87482e-05	0.00564778	PEA15		ENSG00000153363	102.786	1.2189	0.376432	3.23802	0.00120361	0.0444599	LINC00467		ENSG00000154122	15.5823	1.76583	0.591604	2.98482	0.00283746	0.0460468	ANKH		ENSG00000185352	20.1908	1.98079	0.628079	3.15372	0.00161204	0.0453108	HS6ST3
ENSG00000137693	108.731	1.1168	0.35352	3.15908	0.0015827	0.0445094	YAP1		ENSG00000116670	386.91	1.21321	0.377041	3.21772	0.00129212	0.0467594	MAD2L2		ENSG00000218739	111.276	1.76512	0.312885	5.64142	1.6865e-08	4.16815e-06	CEBPZOS		ENSG00000074410	29.326	1.97917	0.582395	3.39834	0.000677971	0.0258256	CA12
ENSG00000148834	142.388	1.11573	0.31806	3.50794	0.000451589	0.0194946	GSTO1		ENSG00000162458	114.028	1.20819	0.338881	3.56524	0.000363521	0.0197073	FBLIM1		ENSG00000167578	13.3664	1.76227	0.583148	3.02199	0.00251121	0.0422534	RAB4B		ENSG00000183696	101.08	1.97038	0.470666	4.18636	2.83457e-05	0.00308055	UPP1
ENSG00000103257	173.018	1.11447	0.345524	3.22544	0.00125778	0.0381413	SLC7A5		ENSG00000163931	4542.57	1.18507	0.335158	3.53586	0.000406452	0.0216454	TKT		ENSG00000143375	37.638	1.76086	0.503052	3.50035	0.000464646	0.0127828	CGN		ENSG00000105289	42.4396	1.96535	0.533489	3.68396	0.000229642	0.0123549	TJP3
ENSG00000175352	55.8025	1.11243	0.318214	3.49585	0.000472548	0.0200793	NRIP3		ENSG00000052749	143.706	1.18329	0.369091	3.20596	0.00134611	0.0476225	RRP12		ENSG00000158246	214.69	1.75514	0.314105	5.58776	2.30023e-08	5.50449e-06	TENT5B		ENSG00000125170	200.596	1.96332	0.497961	3.94271	8.05662e-05	0.00609261	DOK4
ENSG00000110917	885.759	1.10472	0.209274	5.27883	1.30014e-07	3.14703e-05	MLEC		ENSG00000110917	940.886	1.18232	0.30541	3.87126	0.000108275	0.00886856	MLEC		ENSG00000151650	58.2485	1.75182	0.343044	5.1067	3.27833e-07	4.08463e-05	VENTX		ENSG00000170421	673.162	1.93704	0.510896	3.79145	0.000149772	0.00898402	KRT8
ENSG00000091073	115.645	1.1028	0.266587	4.13672	3.52301e-05	0.00306118	DTX2		ENSG00000089220	2871.59	1.17799	0.341942	3.44501	0.00057104	0.0275838	PEBP1		ENSG00000111052	25.5246	1.75129	0.510242	3.43227	0.000598543	0.0152169	LIN7A		ENSG00000154783	21.5153	1.93317	0.505531	3.82405	0.00013128	0.00835494	FGD5
ENSG00000156515	439.143	1.10221	0.230181	4.78845	1.68071e-06	0.000277829	HK1		ENSG00000100714	443.437	1.16546	0.341368	3.41407	0.000639991	0.0295401	MTHFD1		ENSG00000189190	30.2889	1.74833	0.47095	3.71234	0.000205351	0.00702012	ZNF600		ENSG00000135269	147.286	1.92977	0.505117	3.82044	0.000133214	0.00841965	TES
ENSG00000264229	310.502	1.09913	0.336628	3.26511	0.00109421	0.0348988	RNU4ATAC		ENSG00000226950	284.799	1.14333	0.346745	3.29732	0.000976119	0.0388155	DANCR		ENSG00000127824	67.6846	1.7476	0.474381	3.68395	0.00022965	0.00759254	TUBA4A		ENSG00000169783	180.538	1.9161	0.554287	3.45687	0.000546489	0.0221081	LINGO1
ENSG00000256463	202.106	1.09097	0.317204	3.43933	0.000583157	0.0233177	SALL3		ENSG00000136504	653.545	1.08668	0.330743	3.28556	0.00101781	0.0398426	KAT7		ENSG00000196352	81.3108	1.74429	0.321463	5.42611	5.75957e-08	1.12768e-05	CD55		ENSG00000143217	21.0883	1.91112	0.539098	3.54504	0.000392555	0.0174598	NECTIN4
ENSG00000128487	78.2124	1.09	0.329903	3.304	0.000953149	0.0323025	SPECC1		ENSG00000079999	145.9	1.02737	0.322813	3.18256	0.00145978	0.049612	KEAP1		ENSG00000079739	96.247	1.73943	0.315644	5.51072	3.57359e-08	7.6965e-06	PGM1		ENSG00000142156	314.723	1.91073	0.522092	3.65977	0.000252445	0.0130033	COL6A1
ENSG00000183778	251.824	1.0885	0.252502	4.31086	1.62619e-05	0.001645	B3GALT5		ENSG00000149948	856.153	-1.04771	0.318782	-3.2866	0.00101403	0.039798	HMGA2		ENSG00000187123	43.1394	1.73687	0.436142	3.98235	6.82364e-05	0.00295612	LYPD6		ENSG00000118402	22.8187	1.9068	0.541096	3.52396	0.000425151	0.0185854	ELOVL4
ENSG00000128829	307.402	1.08668	0.248851	4.36677	1.26096e-05	0.00137842	EIF2AK4		ENSG00000108406	101.809	-1.19997	0.360986	-3.32413	0.000886935	0.0360297	DHX40		ENSG00000095203	41.8822	1.72985	0.459781	3.76232	0.000168342	0.00607224	EPB41L4B		ENSG00000087116	42.6355	1.90505	0.440002	4.32965	1.49347e-05	0.00206918	ADAMTS2
ENSG00000164951	99.713	1.08539	0.306233	3.54433	0.000393609	0.0177255	PDP1		ENSG00000153113	100.084	-1.32207	0.394745	-3.34918	0.000810507	0.0345061	CAST		ENSG00000152061	260.484	1.72812	0.411882	4.19567	2.72071e-05	0.00143921	RABGAP1L		ENSG00000140564	319.582	1.90102	0.553565	3.43415	0.000594419	0.02356	FURIN
ENSG00000166206	270.504	1.08309	0.288079	3.75971	0.000170107	0.00956765	GABRB3		ENSG00000168916	196.733	-1.32477	0.414666	-3.19479	0.00139934	0.0486962	ZNF608		ENSG00000145536	22.7724	1.71885	0.478969	3.58864	0.000332403	0.0102272	ADAMTS16		ENSG00000071282	36.5098	1.89077	0.605139	3.12452	0.00178096	0.0486608	LMCD1
ENSG00000088305	2558.12	1.07801	0.277985	3.87794	0.000105346	0.00680944	DNMT3B		ENSG00000006704	79.7222	-1.37348	0.375817	-3.65466	0.000257523	0.0154013	GTF2IRD1		ENSG00000166073	106.923	1.7176	0.453907	3.78403	0.000154306	0.00566396	GPR176		ENSG00000134873	51.2139	1.89029	0.5574	3.39126	0.000695726	0.0264376	CLDN10
ENSG00000112282	68.901	1.06659	0.341372	3.12443	0.00178151	0.0481042	MED23		ENSG00000058091	150.065	-1.45811	0.428594	-3.40209	0.000668726	0.0301748	CDK14		ENSG00000143494	429.307	1.70846	0.382856	4.4624	8.1047e-06	0.000561753	VASH2		ENSG00000112715	35.1752	1.88062	0.515756	3.64634	0.000266006	0.013348	VEGFA
ENSG00000144645	259.226	1.06429	0.310579	3.4268	0.000610745	0.0240658	OSBPL10		ENSG00000163251	99.1217	-1.4797	0.423467	-3.49426	0.000475372	0.0242859	FZD5		ENSG00000124493	52.1577	1.70738	0.416031	4.10399	4.06094e-05	0.00193743	GRM4		ENSG00000106211	833.298	1.87877	0.575527	3.26444	0.00109681	0.0353327	HSPB1
ENSG00000177663	61.0219	1.06313	0.31536	3.37115	0.000748559	0.0280839	IL17RA		ENSG00000145687	93.3267	-1.49971	0.438983	-3.41633	0.000634703	0.0295401	SSBP2		ENSG00000171813	17.1882	1.70649	0.553281	3.08431	0.00204022	0.0368475	PWWP2B		ENSG00000138670	37.9299	1.8777	0.477301	3.934	8.35434e-05	0.0062505	RASGEF1B
ENSG00000153140	827.032	1.04911	0.296555	3.53764	0.000403715	0.0180012	CETN3		ENSG00000162909	32.9835	-1.52388	0.475926	-3.20192	0.00136513	0.0480697	CAPN2		ENSG00000248909	36.0941	1.70111	0.546664	3.1118	0.00185949	0.0345484	ENSG00000248909		ENSG00000057294	93.0623	1.87751	0.522081	3.59621	0.000322885	0.0152722	PKP2
ENSG00000067225	851.963	1.047	0.250496	4.17971	2.91885e-05	0.00263767	PKM		ENSG00000104332	740.707	-1.54607	0.399947	-3.86569	0.000110775	0.00897573	SFRP1		ENSG00000162496	60.9638	1.696	0.539435	3.14403	0.00166637	0.0326263	DHRS3		ENSG00000122359	240.063	1.85568	0.349093	5.31574	1.06227e-07	6.39652e-05	ANXA11
ENSG00000153363	116.117	1.04551	0.272534	3.83626	0.000124921	0.007732	LINC00467		ENSG00000072071	120.096	-1.59091	0.389607	-4.08337	4.43878e-05	0.00445451	ADGRL1		ENSG00000256683	19.8243	1.69508	0.508023	3.33662	0.000848053	0.0199147	ZNF350		ENSG00000150347	42.5242	1.85552	0.563039	3.29555	0.000982306	0.0326215	ARID5B
ENSG00000138767	76.2137	1.04032	0.31735	3.27814	0.00104492	0.0338851	CNOT6L		ENSG00000179195	59.3082	-1.59671	0.495969	-3.21937	0.00128473	0.0466557	ZNF664		ENSG00000162817	52.46	1.69185	0.492761	3.4334	0.000596064	0.0152169	C1orf115		ENSG00000064195	108.619	1.85121	0.576847	3.20918	0.00133113	0.0403881	DLX3
ENSG00000136068	145.88	1.03495	0.308698	3.35264	0.00080044	0.0295234	FLNB		ENSG00000129116	92.9198	-1.61452	0.442745	-3.64662	0.000265718	0.0157663	PALLD		ENSG00000168938	35.9621	1.68689	0.474664	3.55386	0.000379619	0.0112218	PPIC		ENSG00000143164	133.853	1.84734	0.504776	3.65972	0.000252491	0.0130033	DCAF6
ENSG00000196950	317.377	1.03334	0.311965	3.31237	0.000925085	0.0318292	SLC39A10		ENSG00000188643	136.97	-1.63115	0.486215	-3.35479	0.000794243	0.0343966	S100A16		ENSG00000119899	55.8251	1.68581	0.378187	4.45762	8.28755e-06	0.000567923	SLC17A5		ENSG00000005108	41.5893	1.84241	0.506915	3.63455	0.000278461	0.0137407	THSD7A
ENSG00000164076	117.531	1.02339	0.329028	3.11034	0.00186871	0.0498976	CAMKV		ENSG00000106829	281.308	-1.63276	0.46168	-3.53657	0.000405364	0.0216454	TLE4		ENSG00000237515	49.7396	1.68477	0.35747	4.71302	2.44072e-06	0.000225744	SHISA9		ENSG00000109062	296.958	1.83517	0.400759	4.57923	4.66695e-06	0.000811841	SLC9A3R1
ENSG00000001084	111.411	1.02056	0.307569	3.31814	0.000906189	0.0315611	GCLC		ENSG00000149212	264.508	-1.6454	0.491491	-3.34778	0.000814627	0.0345315	SESN3		ENSG00000278840	27.9838	1.68403	0.514227	3.27488	0.00105707	0.0233329	ENSG00000278840		ENSG00000077063	197.961	1.82977	0.445363	4.1085	3.98245e-05	0.00380178	CTTNBP2
ENSG00000025039	69.1494	1.01678	0.311898	3.25997	0.00111425	0.0353715	RRAGD		ENSG00000025156	34.9029	-1.66634	0.523644	-3.1822	0.0014616	0.049612	HSF2		ENSG00000096696	831.657	1.67904	0.349291	4.80701	1.53206e-06	0.00015307	DSP		ENSG00000132321	99.4725	1.82809	0.496721	3.68031	0.000232952	0.0124474	IQCA1
ENSG00000145741	800.57	1.00423	0.206035	4.87407	1.09323e-06	0.000194983	BTF3		ENSG00000147257	178.597	-1.67033	0.442669	-3.77331	0.000161095	0.0115613	GPC3		ENSG00000072195	35.0124	1.67539	0.401081	4.17718	2.95141e-05	0.00155037	SPEG		ENSG00000171345	788.774	1.82144	0.444193	4.10056	4.12159e-05	0.00384731	KRT19
ENSG00000213762	134.943	1.00189	0.281055	3.56476	0.000364194	0.0170229	ZNF134		ENSG00000163171	48.3914	-1.69342	0.420567	-4.02652	5.66085e-05	0.00529905	CDC42EP3		ENSG00000170745	30.5831	1.67448	0.399007	4.19661	2.7094e-05	0.00143827	KCNS3		ENSG00000122694	73.5531	1.81954	0.48523	3.74986	0.000176936	0.0100731	GLIPR2
ENSG00000198176	139.335	-1.00724	0.26158	-3.85058	0.000117837	0.00739481	TFDP1		ENSG00000132635	97.422	-1.69858	0.503245	-3.37526	0.00073746	0.0324978	PCED1A		ENSG00000256463	233.582	1.67387	0.31109	5.38066	7.42116e-08	1.30095e-05	SALL3		ENSG00000145349	172.365	1.81365	0.553177	3.27861	0.00104319	0.0337441	CAMK2D
ENSG00000074696	423.854	-1.02024	0.269195	-3.78996	0.000150671	0.00880323	HACD3		ENSG00000278451	227.303	-1.69955	0.462779	-3.67249	0.000240197	0.0145968	ENSG00000278451		ENSG00000177469	113.945	1.67382	0.393903	4.24931	2.14429e-05	0.00118415	CAVIN1		ENSG00000147010	187.211	1.81128	0.470041	3.85345	0.000116464	0.0077619	SH3KBP1
ENSG00000204682	254.903	-1.0211	0.276696	-3.69034	0.000223951	0.011858	MIR1915HG		ENSG00000034677	22.9785	-1.76137	0.512652	-3.43581	0.000590784	0.0279991	RNF19A		ENSG00000133083	50.7544	1.66419	0.526407	3.16141	0.00157009	0.031352	DCLK1		ENSG00000021645	55.9408	1.80757	0.54127	3.3395	0.000839281	0.0296609	NRXN3
ENSG00000077782	1536.35	-1.02451	0.263531	-3.88761	0.000101234	0.00666131	FGFR1		ENSG00000139910	70.225	-1.79495	0.505779	-3.54888	0.000386876	0.0208236	NOVA1		ENSG00000178773	23.9223	1.66277	0.445771	3.73009	0.000191408	0.00663373	CPNE7		ENSG00000107201	24.8254	1.79468	0.55131	3.2553	0.00113271	0.0361913	DDX58
ENSG00000122566	647.281	-1.04461	0.27111	-3.8531	0.000116634	0.00735335	HNRNPA2B1		ENSG00000215252	52.8922	-1.8012	0.461025	-3.90694	9.34727e-05	0.00800413	GOLGA8B		ENSG00000197971	25.9471	1.66232	0.437056	3.80345	0.000142697	0.00536483	MBP		ENSG00000158615	113.238	1.79188	0.416977	4.29731	1.72887e-05	0.00227455	PPP1R15B
ENSG00000176788	1079.06	-1.07267	0.258225	-4.15403	3.26674e-05	0.00289416	BASP1		ENSG00000116717	31.3036	-1.80535	0.488281	-3.69735	0.00021786	0.0138539	GADD45A		ENSG00000115963	31.3733	1.65736	0.456543	3.63024	0.000283154	0.00904412	RND3		ENSG00000245532	671.795	1.79003	0.558219	3.20668	0.00134277	0.0405835	NEAT1
ENSG00000213722	125.463	-1.08106	0.324664	-3.32977	0.000869165	0.031193	DDAH2		ENSG00000166435	29.0956	-1.81139	0.53076	-3.41283	0.000642924	0.0295401	XRRA1		ENSG00000227124	32.9561	1.65632	0.436389	3.79552	0.000147335	0.00552542	ZNF717		ENSG00000176597	24.5229	1.7845	0.554713	3.21698	0.00129547	0.0396906	B3GNT5
ENSG00000145860	75.121	-1.08711	0.330312	-3.29117	0.00099772	0.0330662	RNF145		ENSG00000169851	212.872	-1.81253	0.449421	-4.03304	5.50598e-05	0.00518629	PCDH7		ENSG00000155846	52.901	1.63284	0.505676	3.22902	0.00124215	0.0264973	PPARGC1B		ENSG00000052344	130.31	1.78314	0.445604	4.00162	6.29108e-05	0.00512985	PRSS8
ENSG00000142949	138.941	-1.0899	0.303777	-3.58782	0.000333452	0.0160282	PTPRF		ENSG00000189376	33.1961	-1.82238	0.557872	-3.26666	0.00108823	0.0418387	C8orf76		ENSG00000196141	328.231	1.63232	0.374308	4.36089	1.29533e-05	0.000810308	SPATS2L		ENSG00000132698	67.6369	1.77406	0.379911	4.66967	3.01677e-06	0.000590381	RAB25
ENSG00000198130	49.2924	-1.10002	0.345208	-3.18654	0.00143988	0.0418831	HIBCH		ENSG00000075790	34.9254	-1.82549	0.524623	-3.47962	0.000502129	0.0250582	BCAP29		ENSG00000124532	105.38	1.62046	0.413955	3.91458	9.05612e-05	0.00376116	MRS2		ENSG00000129946	74.7592	1.77376	0.550044	3.22477	0.00126075	0.038855	SHC2
ENSG00000109685	173.457	-1.10906	0.273421	-4.05624	4.98681e-05	0.00402358	NSD2		ENSG00000198121	36.5687	-1.86364	0.574664	-3.24301	0.00118275	0.0439046	LPAR1		ENSG00000272602	26.7721	1.6164	0.500693	3.22832	0.00124519	0.0265148	ZNF595		ENSG00000106123	69.1414	1.75712	0.550195	3.19363	0.00140498	0.0415339	EPHB6
ENSG00000185787	193.638	-1.12868	0.328882	-3.43187	0.00059944	0.0238282	MORF4L1		ENSG00000137872	28.3247	-1.88257	0.586217	-3.21139	0.00132095	0.0473005	SEMA6D		ENSG00000180190	87.6516	1.61115	0.38618	4.17203	3.01901e-05	0.0015749	TDRP		ENSG00000213626	79.6047	1.75578	0.426686	4.11493	3.87292e-05	0.00375006	LBH
ENSG00000105854	99.8308	-1.12989	0.326091	-3.46496	0.000530318	0.021652	PON2		ENSG00000134874	104.658	-1.88395	0.491338	-3.83433	0.000125908	0.00978124	DZIP1		ENSG00000105810	182.051	1.606	0.388626	4.13252	3.58809e-05	0.00176778	CDK6		ENSG00000198517	40.0469	1.74307	0.546395	3.19013	0.0014221	0.0417733	MAFK
ENSG00000198856	116.767	-1.1308	0.345303	-3.27482	0.00105731	0.0341233	OSTC		ENSG00000106571	75.481	-1.88513	0.517374	-3.64366	0.00026879	0.0157683	GLI3		ENSG00000167600	156.707	1.60107	0.461975	3.46572	0.000528818	0.0138893	CYP2S1		ENSG00000135750	54.053	1.74039	0.462244	3.76508	0.000166497	0.00969025	KCNK1
ENSG00000168496	98.8753	-1.15307	0.357466	-3.22566	0.00125681	0.0381413	FEN1		ENSG00000186469	28.8214	-1.89347	0.592227	-3.1972	0.0013877	0.0484121	GNG2		ENSG00000127152	39.6842	1.5973	0.456082	3.50221	0.000461413	0.0127404	BCL11B		ENSG00000125148	156.133	1.73725	0.389449	4.46079	8.16573e-06	0.00127843	MT2A
ENSG00000257727	162.654	-1.16506	0.369202	-3.15561	0.00160164	0.0447303	CNPY2		ENSG00000172380	42.1309	-1.92684	0.544505	-3.5387	0.000402097	0.0215658	GNG12		ENSG00000263146	55.7975	1.58796	0.396011	4.00989	6.07482e-05	0.00267789	ENSG00000263146		ENSG00000062038	475.323	1.73245	0.409959	4.22592	2.37969e-05	0.00284105	CDH3
ENSG00000198755	1461.61	-1.17725	0.326773	-3.60267	0.000314964	0.0154377	RPL10A		ENSG00000155760	49.8108	-1.9509	0.563743	-3.46062	0.000538934	0.0264569	FZD7		ENSG00000171451	81.415	1.58299	0.307981	5.13991	2.74876e-07	3.63512e-05	DSEL		ENSG00000171729	146.511	1.72733	0.491891	3.5116	0.000445411	0.0192103	TMEM51
ENSG00000181588	135.636	-1.1778	0.289801	-4.06416	4.82054e-05	0.00395582	MEX3D		ENSG00000154822	71.5566	-1.99995	0.429938	-4.65171	3.29187e-06	0.000539606	PLCL2		ENSG00000277586	64.0216	1.58243	0.387405	4.08468	4.4138e-05	0.00204746	NEFL		ENSG00000072786	74.0554	1.72455	0.533067	3.23514	0.00121581	0.0376925	STK10
ENSG00000140350	102.729	-1.17897	0.344277	-3.42448	0.000615982	0.0242018	ANP32A		ENSG00000198795	202.798	-2.05584	0.469715	-4.37678	1.20445e-05	0.00153833	ZNF521		ENSG00000141738	38.7652	1.57817	0.490589	3.21689	0.00129589	0.0274395	GRB7		ENSG00000166833	535.399	1.7239	0.366103	4.70879	2.4919e-06	0.000513332	NAV2
ENSG00000152518	443.705	-1.20087	0.265906	-4.51616	6.29716e-06	0.000812933	ZFP36L2		ENSG00000112280	97.1025	-2.07673	0.478648	-4.33875	1.43297e-05	0.00174662	COL9A1		ENSG00000168461	395.687	1.57529	0.369749	4.26043	2.04037e-05	0.00113928	RAB31		ENSG00000131378	23.0386	1.72377	0.524527	3.28632	0.00101506	0.0332513	RFTN1
ENSG00000137106	136.118	-1.20535	0.33347	-3.61456	0.000300857	0.0149382	GRHPR		ENSG00000233098	33.1084	-2.08185	0.476392	-4.37004	1.24226e-05	0.00157328	LOC339260		ENSG00000133195	30.4094	1.57501	0.490629	3.21019	0.00132646	0.0278909	SLC39A11		ENSG00000197928	43.2306	1.72244	0.45986	3.74557	0.000179985	0.0101361	ZNF677
ENSG00000277443	711.541	-1.21746	0.305941	-3.97937	6.90967e-05	0.00522903	MARCKS		ENSG00000128610	108.337	-2.09328	0.466768	-4.48463	7.30389e-06	0.00100988	FEZF1		ENSG00000131389	45.5824	1.57099	0.366068	4.29153	1.77448e-05	0.00102107	SLC6A6		ENSG00000154122	44.1978	1.72211	0.411724	4.18269	2.88081e-05	0.00308055	ANKH
ENSG00000189266	53.0668	-1.23087	0.381922	-3.22284	0.00126928	0.0382335	PNRC2		ENSG00000166803	86.5288	-2.10958	0.413943	-5.09631	3.46338e-07	9.84841e-05	PCLAF		ENSG00000171608	42.8052	1.5697	0.439592	3.5708	0.00035589	0.0107575	PIK3CD		ENSG00000128849	321.696	1.71945	0.430752	3.99175	6.55889e-05	0.00524644	CGNL1
ENSG00000016864	41.438	-1.24578	0.394335	-3.15919	0.00158208	0.0445094	GLT8D1		ENSG00000082497	107.735	-2.1275	0.539278	-3.94509	7.97688e-05	0.00694911	SERTAD4		ENSG00000130477	21.4221	1.56146	0.51504	3.03172	0.00243163	0.0413526	UNC13A		ENSG00000110660	131.944	1.71615	0.471962	3.63621	0.000276681	0.0137407	SLC35F2
ENSG00000075790	39.9053	-1.24611	0.390198	-3.19352	0.00140549	0.041131	BCAP29		ENSG00000003436	43.7917	-2.13294	0.66992	-3.18387	0.00145322	0.049612	TFPI		ENSG00000132321	67.6597	1.55944	0.441268	3.534	0.000409325	0.0118218	IQCA1		ENSG00000180190	179.019	1.70475	0.502998	3.38917	0.000701037	0.0265749	TDRP
ENSG00000111361	67.5352	-1.24717	0.387359	-3.21969	0.00128331	0.0385705	EIF2B1		ENSG00000215790	18.3487	-2.1385	0.661558	-3.23253	0.001227	0.0449061	SLC35E2A		ENSG00000056972	25.3181	1.55828	0.491729	3.16898	0.00152977	0.0309153	TRAF3IP2		ENSG00000151150	252.44	1.69639	0.454685	3.73092	0.000190784	0.0105919	ANK3
ENSG00000125285	209.936	-1.25868	0.286541	-4.39266	1.11973e-05	0.00126076	SOX21		ENSG00000149256	33.2451	-2.19091	0.582366	-3.76208	0.000168507	0.0119229	TENM4		ENSG00000254087	187.469	1.55205	0.323043	4.80447	1.55163e-06	0.000153897	LYN		ENSG00000182118	75.4978	1.68518	0.514622	3.2746	0.00105812	0.0341565	FAM89A
ENSG00000013583	43.0788	-1.26075	0.361222	-3.49024	0.000482592	0.0202524	HEBP1		ENSG00000178163	28.1383	-2.22413	0.693435	-3.20742	0.00133932	0.047494	ZNF518B		ENSG00000185561	53.4924	1.5491	0.351904	4.40207	1.07223e-05	0.00069978	TLCD2		ENSG00000143153	1242.45	1.68357	0.526435	3.19805	0.00138358	0.0411933	ATP1B1
ENSG00000170017	285.9	-1.26612	0.313167	-4.04297	5.27792e-05	0.00420837	ALCAM		ENSG00000078114	44.8752	-2.23639	0.61809	-3.61822	0.000296631	0.0169808	NEBL		ENSG00000101695	42.76	1.54778	0.438778	3.52749	0.000419517	0.0120012	RNF125		ENSG00000007866	197.395	1.68256	0.49256	3.41595	0.000635603	0.0246312	TEAD3
ENSG00000167325	378.172	-1.2889	0.280372	-4.5971	4.28411e-06	0.000604907	RRM1		ENSG00000018625	79.2188	-2.23719	0.575901	-3.88467	0.000102469	0.00853208	ATP1A2		ENSG00000176834	218.686	1.54174	0.379907	4.0582	4.94514e-05	0.00226605	VSIG10		ENSG00000163754	92.3186	1.67691	0.335745	4.99458	5.89637e-07	0.000196412	GYG1
ENSG00000122203	117.761	-1.29219	0.352861	-3.66205	0.000250203	0.0129942	KIAA1191		ENSG00000144857	52.3145	-2.24178	0.47055	-4.76418	1.89625e-06	0.000371148	BOC		ENSG00000169764	1821.43	1.53961	0.410197	3.75333	0.000174502	0.0062047	UGP2		ENSG00000173068	178.037	1.67197	0.438988	3.8087	0.000139699	0.00861072	BNC2
ENSG00000114686	133.084	-1.30172	0.37811	-3.4427	0.000575931	0.0231654	MRPL3		ENSG00000184194	39.8533	-2.24325	0.516367	-4.3443	1.39723e-05	0.00172603	GPR173		ENSG00000143248	35.9411	1.53098	0.465016	3.29231	0.000993671	0.0223258	RGS5		ENSG00000148411	61.0379	1.67082	0.390105	4.28299	1.84398e-05	0.00236635	NACC2
ENSG00000147257	103.387	-1.32303	0.362609	-3.64863	0.000263646	0.0134857	GPC3		ENSG00000162998	156.226	-2.25044	0.396176	-5.68041	1.34375e-08	7.23276e-06	FRZB		ENSG00000134207	247.684	1.52829	0.29979	5.09786	3.43522e-07	4.24503e-05	SYT6		ENSG00000002586	140.22	1.66341	0.522296	3.1848	0.00144852	0.0423096	CD99
ENSG00000224039	94.7537	-1.32806	0.417748	-3.17909	0.00147738	0.0424505	ENSG00000224039		ENSG00000158164	112.066	-2.25294	0.510904	-4.40971	1.03508e-05	0.00136839	TMSB15A		ENSG00000180694	66.2596	1.52212	0.513691	2.9631	0.0030456	0.0486168	TMEM64		ENSG00000196141	403.056	1.65842	0.433386	3.82665	0.000129898	0.00833478	SPATS2L
ENSG00000181904	56.259	-1.33149	0.370429	-3.59446	0.000325063	0.0157365	C5orf24		ENSG00000096872	26.4452	-2.30232	0.72312	-3.18387	0.00145319	0.049612	IFT74		ENSG00000280780	28.0873	1.51907	0.478767	3.17289	0.0015093	0.0306413	JAKMIP2-AS1		ENSG00000125898	81.4501	1.65379	0.484906	3.41054	0.000648335	0.0249394	FAM110A
ENSG00000126945	113.615	-1.33267	0.33994	-3.92031	8.84353e-05	0.00605424	HNRNPH2		ENSG00000172461	12.0147	-2.30727	0.724918	-3.1828	0.00145858	0.049612	FUT9		ENSG00000186493	46.6285	1.51647	0.403777	3.75571	0.000172853	0.00616059	ENSG00000186493		ENSG00000160218	27.0408	1.62938	0.494042	3.29805	0.000973593	0.0326215	TRAPPC10
ENSG00000141543	68.6383	-1.37506	0.409797	-3.35547	0.000792307	0.0294239	EIF4A3		ENSG00000106484	101.273	-2.31774	0.562168	-4.12285	3.74207e-05	0.00383651	MEST		ENSG00000214336	52.345	1.5162	0.462627	3.27738	0.00104776	0.0231614	FOXI3		ENSG00000072195	44.0058	1.62679	0.415685	3.91352	9.09601e-05	0.00662358	SPEG
ENSG00000184634	34.2799	-1.382	0.441572	-3.12973	0.00174967	0.0474337	MED12		ENSG00000130303	14.5361	-2.32054	0.697449	-3.32718	0.0008773	0.0357346	BST2		ENSG00000186197	21.1891	1.51536	0.479765	3.15855	0.00158556	0.031619	EDARADD		ENSG00000011347	69.3693	1.62117	0.498204	3.25403	0.00113781	0.0362749	SYT7
ENSG00000130147	58.8568	-1.38384	0.373511	-3.70496	0.000211424	0.0113724	SH3BP4		ENSG00000184349	105.887	-2.32404	0.491205	-4.73131	2.23081e-06	0.000412144	EFNA5		ENSG00000099795	86.0191	1.51225	0.451803	3.34715	0.000816471	0.0193282	NDUFB7		ENSG00000170545	67.3119	1.61992	0.410408	3.9471	7.91041e-05	0.00601191	SMAGP
ENSG00000111229	84.4043	-1.39661	0.392035	-3.56246	0.000367392	0.0171134	ARPC3		ENSG00000076356	24.5453	-2.32427	0.68134	-3.41132	0.000646499	0.0295401	PLXNA2		ENSG00000124313	37.0862	1.51097	0.417243	3.62131	0.000293117	0.00926422	IQSEC2		ENSG00000047932	146.465	1.61921	0.438587	3.69189	0.000222597	0.0121035	GOPC
ENSG00000140474	44.5353	-1.39933	0.437679	-3.19717	0.00138784	0.040896	ULK3		ENSG00000196814	21.5147	-2.34102	0.631541	-3.70683	0.000209867	0.0135747	MVB12B		ENSG00000197024	153.201	1.50818	0.301323	5.00521	5.58023e-07	6.32537e-05	ZNF398		ENSG00000160789	85.7892	1.61235	0.46207	3.48941	0.000484095	0.0203261	LMNA
ENSG00000082515	60.5297	-1.42608	0.445554	-3.20069	0.00137098	0.0404873	MRPL22		ENSG00000179431	41.8102	-2.38565	0.711683	-3.35213	0.000801928	0.0345056	FJX1		ENSG00000157483	83.4602	1.50427	0.343197	4.38312	1.16993e-05	0.000750546	MYO1E		ENSG00000178209	163.791	1.61019	0.438022	3.67605	0.000236875	0.0125288	PLEC
ENSG00000112290	56.5404	-1.42836	0.368021	-3.88118	0.000103952	0.00677439	WASF1		ENSG00000224039	44.5077	-2.41498	0.438128	-5.51203	3.54718e-08	1.67061e-05	ENSG00000224039		ENSG00000267041	113.667	1.49692	0.321442	4.65691	3.20994e-06	0.000274773	ZNF850		ENSG00000064999	238.111	1.60507	0.484935	3.30986	0.000933418	0.0320373	ANKS1A
ENSG00000253719	58.9256	-1.44262	0.403702	-3.57349	0.00035226	0.0166161	ATXN7L3B		ENSG00000140937	39.1936	-2.49604	0.731533	-3.41207	0.000644723	0.0295401	CDH11		ENSG00000111752	81.4157	1.49071	0.364044	4.09486	4.2243e-05	0.00198397	PHC1		ENSG00000165795	246.582	1.60252	0.471444	3.39917	0.000675915	0.0258101	NDRG2
ENSG00000149212	402.64	-1.45497	0.268679	-5.41528	6.11945e-08	1.76487e-05	SESN3		ENSG00000063015	62.3119	-2.49742	0.678458	-3.68102	0.000232303	0.0143421	SEZ6		ENSG00000047932	117.268	1.48798	0.259047	5.74404	9.24435e-09	2.40289e-06	GOPC		ENSG00000153012	42.7539	1.58885	0.480227	3.30855	0.000937817	0.0320373	LGI2
ENSG00000136099	76.3762	-1.45557	0.455816	-3.19333	0.00140641	0.041131	PCDH8		ENSG00000182752	51.6127	-2.52901	0.51101	-4.94904	7.45794e-07	0.000169442	PAPPA		ENSG00000182601	16.7426	1.48302	0.49034	3.02447	0.00249065	0.04219	HS3ST4		ENSG00000104881	44.4133	1.58166	0.449506	3.51867	0.000433722	0.0188098	PPP1R13L
ENSG00000185115	32.8041	-1.52194	0.459731	-3.31051	0.00093126	0.0319575	NSMCE3		ENSG00000171617	37.8194	-2.53978	0.784898	-3.23581	0.00121299	0.0446967	ENC1		ENSG00000100473	59.1938	1.47559	0.453618	3.25293	0.00114223	0.0249208	COCH		ENSG00000133477	28.0927	1.57943	0.473553	3.33528	0.000852127	0.0299796	FAM83F
ENSG00000043355	634.097	-1.5529	0.304839	-5.09417	3.50264e-07	7.53624e-05	ZIC2		ENSG00000197565	47.1983	-2.58241	0.569067	-4.53797	5.67976e-06	0.000823074	COL4A6		ENSG00000198721	59.2075	1.4664	0.381932	3.83943	0.000123319	0.00480402	ECI2		ENSG00000078269	77.708	1.57159	0.476843	3.29582	0.000981355	0.0326215	SYNJ2
ENSG00000113361	58.3411	-1.55979	0.4103	-3.80158	0.000143779	0.00847358	CDH6		ENSG00000105290	16.2543	-2.60875	0.778135	-3.35257	0.000800659	0.0345056	APLP1		ENSG00000182718	231.452	1.4648	0.39184	3.73828	0.000185287	0.00648118	ANXA2		ENSG00000187391	75.645	1.57046	0.419159	3.74669	0.00017918	0.0101272	MAGI2
ENSG00000074266	33.1272	-1.56763	0.456985	-3.43038	0.000602726	0.0238888	EED		ENSG00000110148	55.0534	-2.65477	0.705443	-3.76327	0.000167705	0.0119221	CCKBR		ENSG00000197594	112.512	1.46075	0.394775	3.7002	0.00021543	0.00723347	ENPP1		ENSG00000136068	273.057	1.56633	0.304216	5.14873	2.62251e-07	0.000120759	FLNB
ENSG00000189339	86.0483	-1.57773	0.455296	-3.46528	0.00052967	0.021652	SLC35E2B		ENSG00000106404	10.2445	-2.68312	0.783525	-3.42443	0.000616098	0.0289259	CLDN15		ENSG00000111817	62.2711	1.46056	0.316715	4.61158	3.99616e-06	0.000317564	DSE		ENSG00000170412	40.8384	1.56629	0.48144	3.25335	0.00114055	0.0362749	GPRC5C
ENSG00000102924	35.1762	-1.58007	0.501879	-3.1483	0.00164224	0.0454297	CBLN1		ENSG00000143320	45.3951	-2.68997	0.7122	-3.77699	0.000158735	0.0115014	CRABP2		ENSG00000181274	326.282	1.4571	0.429867	3.38965	0.000699825	0.017017	FRAT2		ENSG00000170542	584.658	1.56189	0.446813	3.49562	0.000472969	0.0200672	SERPINB9
ENSG00000154822	126.455	-1.61002	0.278327	-5.78464	7.26683e-09	2.89712e-06	PLCL2		ENSG00000185551	94.1397	-2.69722	0.643607	-4.19079	2.77984e-05	0.00297128	NR2F2		ENSG00000125354	133.366	1.45177	0.306155	4.74194	2.11679e-06	0.000200709	SEPTIN6		ENSG00000149218	42.1119	1.55273	0.469545	3.30688	0.000943399	0.0321084	ENDOD1
ENSG00000166803	128.885	-1.61596	0.297208	-5.43715	5.41409e-08	1.65413e-05	PCLAF		ENSG00000116574	118.047	-2.71438	0.572719	-4.73946	2.14285e-06	0.000403686	RHOU		ENSG00000116661	100.009	1.45104	0.336262	4.31522	1.59445e-05	0.000950118	FBXO2		ENSG00000231925	136.482	1.54832	0.411676	3.76101	0.000169226	0.0097564	TAPBP
ENSG00000169019	28.8476	-1.61706	0.483304	-3.34585	0.000820319	0.0298909	COMMD8		ENSG00000177508	96.9952	-2.76926	0.5983	-4.62854	3.68258e-06	0.000592422	IRX3		ENSG00000184481	91.6303	1.44663	0.400101	3.61565	0.000299591	0.00944902	FOXO4		ENSG00000129422	120.602	1.54587	0.485841	3.18184	0.00146343	0.0425122	MTUS1
ENSG00000147854	22.5151	-1.64535	0.509297	-3.23064	0.00123514	0.0377078	UHRF2		ENSG00000139219	22.1756	-2.78214	0.715663	-3.8875	0.000101281	0.00848	COL2A1		ENSG00000121207	64.3067	1.43369	0.479805	2.98807	0.00280746	0.045757	LRAT		ENSG00000140416	3108.93	1.53459	0.360003	4.26272	2.01953e-05	0.00248958	TPM1
ENSG00000171863	125.854	-1.64938	0.416064	-3.96424	7.36311e-05	0.0054839	RPS7		ENSG00000279589	17.1214	-2.78319	0.866106	-3.21345	0.00131152	0.0471739	ENSG00000279589		ENSG00000145908	24.5715	1.42872	0.472686	3.02255	0.00250651	0.0422213	ZNF300		ENSG00000165030	170.714	1.51899	0.424318	3.57983	0.000343818	0.0160203	NFIL3
ENSG00000168758	68.3164	-1.68442	0.446837	-3.76964	0.000163481	0.00923327	SEMA4C		ENSG00000134532	20.5327	-2.78526	0.684981	-4.06619	4.77878e-05	0.00470725	SOX5		ENSG00000125378	322.377	1.42284	0.245043	5.8065	6.37912e-09	1.88572e-06	BMP4		ENSG00000100139	144.177	1.51828	0.406197	3.73779	0.000185644	0.0103802	MICALL1
ENSG00000175643	56.3159	-1.70122	0.419785	-4.05259	5.06527e-05	0.0040627	RMI2		ENSG00000165588	127.725	-2.84061	0.468873	-6.05838	1.37499e-09	1.31154e-06	OTX2		ENSG00000122359	133.442	1.42011	0.268504	5.28898	1.23004e-07	1.97277e-05	ANXA11		ENSG00000135862	77.323	1.51641	0.38472	3.94159	8.09443e-05	0.00609261	LAMC1
ENSG00000095261	26.0615	-1.70345	0.491932	-3.46278	0.000534631	0.0217625	PSMD5		ENSG00000231806	17.3807	-2.84934	0.678294	-4.20075	2.66036e-05	0.00288449	ENSG00000231806		ENSG00000137460	66.3375	1.41458	0.301122	4.69768	2.63138e-06	0.00023898	FHDC1		ENSG00000186174	471.814	1.51543	0.451235	3.35842	0.000783907	0.0288095	BCL9L
ENSG00000101751	36.7372	-1.70547	0.50503	-3.37697	0.000732881	0.0278269	POLI		ENSG00000066032	15.7741	-2.8776	0.767265	-3.75047	0.000176505	0.0119287	CTNNA2		ENSG00000089057	30.0431	1.40975	0.402514	3.50238	0.000461127	0.0127404	SLC23A2		ENSG00000169692	125.413	1.50943	0.44361	3.4026	0.000667468	0.0255823	AGPAT2
ENSG00000237649	61.0588	-1.72506	0.553715	-3.11543	0.00183676	0.0493015	KIFC1		ENSG00000135333	24.369	-2.93018	0.796863	-3.67714	0.000235865	0.0143916	EPHA7		ENSG00000146938	192.22	1.40472	0.312043	4.50169	6.74163e-06	0.000483984	NLGN4X		ENSG00000112297	54.8085	1.50544	0.427222	3.5238	0.000425412	0.0185854	CRYBG1
ENSG00000140511	32.5001	-1.74109	0.491992	-3.53886	0.000401852	0.0180012	HAPLN3		ENSG00000204347	54.8624	-2.95576	0.786292	-3.75911	0.000170519	0.0119287	BTBD17		ENSG00000014216	107.87	1.40323	0.425953	3.29434	0.00098654	0.0222318	CAPN1		ENSG00000182022	37.539	1.50467	0.454721	3.309	0.000936301	0.0320373	CHST15
ENSG00000182175	144.433	-1.76095	0.475956	-3.69982	0.000215751	0.0115138	RGMA		ENSG00000148204	18.0383	-2.96565	0.774545	-3.8289	0.00012872	0.00994839	CRB2		ENSG00000140564	104.947	1.39601	0.374086	3.73179	0.000190123	0.00660436	FURIN		ENSG00000150907	383.322	1.50172	0.415432	3.61485	0.000300519	0.0144323	FOXO1
ENSG00000005022	59.5377	-1.76382	0.528447	-3.33774	0.000844619	0.0305301	SLC25A5		ENSG00000272851	16.9972	-2.98825	0.908879	-3.28784	0.00100961	0.0397279	ENSG00000272851		ENSG00000144645	230.828	1.39222	0.303668	4.58469	4.54658e-06	0.000351509	OSBPL10		ENSG00000007944	223.768	1.49455	0.302141	4.94651	7.55546e-07	0.000227478	MYLIP
ENSG00000182752	98.0206	-1.77552	0.463768	-3.82847	0.000128943	0.00783776	PAPPA		ENSG00000102362	20.8461	-2.99677	0.80989	-3.70021	0.000215417	0.0138151	SYTL4		ENSG00000133818	173.866	1.39094	0.319788	4.34956	1.36409e-05	0.000835977	RRAS2		ENSG00000137834	66.4435	1.49343	0.437796	3.41125	0.000646662	0.0249363	SMAD6
ENSG00000137872	34.8765	-1.81091	0.553121	-3.27399	0.00106042	0.0341425	SEMA6D		ENSG00000171004	35.4943	-3.00963	0.604844	-4.97587	6.4954e-07	0.000156622	HS6ST2		ENSG00000096717	133.761	1.39065	0.391813	3.54928	0.000386288	0.0113605	SIRT1		ENSG00000197879	167.728	1.49151	0.363702	4.1009	4.11538e-05	0.00384731	MYO1C
ENSG00000078070	37.5681	-1.83139	0.430819	-4.25095	2.12866e-05	0.00204638	MCCC1		ENSG00000183691	12.9244	-3.0982	0.914039	-3.38957	0.000700027	0.0312518	NOG		ENSG00000201674	286.566	1.39026	0.454875	3.05635	0.00224049	0.0391398	ENSG00000201674		ENSG00000162434	53.3138	1.48913	0.445126	3.34542	0.000821584	0.0294206	JAK1
ENSG00000171724	55.1389	-1.84234	0.558503	-3.29871	0.000971294	0.032751	VAT1L		ENSG00000150687	25.355	-3.10414	0.685575	-4.52779	5.96048e-06	0.000855527	PRSS23		ENSG00000165813	156.616	1.39025	0.4525	3.07238	0.00212356	0.0380224	CCDC186		ENSG00000162407	211.445	1.48345	0.467801	3.17112	0.0015185	0.0435416	PLPP3
ENSG00000100767	20.8087	-1.85586	0.591765	-3.13615	0.00171182	0.0467538	PAPLN		ENSG00000110900	24.1225	-3.11403	0.675403	-4.61062	4.01465e-06	0.000636892	TSPAN11		ENSG00000173193	150.637	1.38644	0.403836	3.43319	0.000596533	0.0152169	PARP14		ENSG00000042493	103.639	1.48272	0.433016	3.42417	0.000616682	0.0241369	CAPG
ENSG00000186310	23.2433	-1.85674	0.492403	-3.77077	0.000162742	0.00923327	NAP1L3		ENSG00000180340	11.3308	-3.15737	0.881712	-3.58096	0.00034234	0.0188989	FZD2		ENSG00000130182	77.8306	1.38567	0.428699	3.23227	0.00122812	0.0262973	ZSCAN10		ENSG00000246705	149.354	1.48233	0.38329	3.86739	0.000110005	0.00748539	H2AJ
ENSG00000167371	20.263	-1.92176	0.535893	-3.58608	0.000335682	0.0160784	PRRT2		ENSG00000149090	59.9114	-3.2504	0.772447	-4.20792	2.57731e-05	0.00281468	PAMR1		ENSG00000165238	100.166	1.3712	0.273542	5.01276	5.36546e-07	6.17479e-05	WNK2		ENSG00000156675	265.901	1.46164	0.383932	3.80703	0.000140646	0.00861616	RAB11FIP1
ENSG00000103449	178.318	-1.96715	0.336565	-5.8448	5.07183e-09	2.2177e-06	SALL1		ENSG00000146242	46.4604	-3.25626	0.649425	-5.01406	5.32932e-07	0.00013848	TPBG		ENSG00000187867	42.4176	1.36666	0.382645	3.57162	0.00035478	0.0107575	PALM3		ENSG00000140044	114.564	1.46137	0.407854	3.58308	0.000339571	0.0158696	JDP2
ENSG00000107371	27.4842	-2.02186	0.555702	-3.63838	0.000274354	0.0138248	EXOSC3		ENSG00000127863	12.2566	-3.25987	0.95513	-3.41301	0.000642486	0.0295401	TNFRSF19		ENSG00000154310	99.533	1.36648	0.331279	4.12488	3.70936e-05	0.00181566	TNIK		ENSG00000250722	51.0562	1.43647	0.432758	3.31933	0.000902344	0.0313239	SELENOP
ENSG00000110801	18.5904	-2.033	0.625812	-3.24859	0.0011598	0.0358953	PSMD9		ENSG00000170558	182.853	-3.27329	0.634892	-5.15567	2.52729e-07	8.00942e-05	CDH2		ENSG00000106211	275.526	1.36407	0.294558	4.63092	3.64049e-06	0.000301561	HSPB1		ENSG00000112394	64.7417	1.43506	0.441184	3.25275	0.00114295	0.0362749	SLC16A10
ENSG00000078401	25.4337	-2.04088	0.584469	-3.49186	0.000479667	0.0201922	EDN1		ENSG00000095596	16.2224	-3.33344	0.91267	-3.65241	0.000259793	0.0154757	CYP26A1		ENSG00000007062	67.6144	1.36352	0.286624	4.75716	1.96332e-06	0.000188529	PROM1		ENSG00000087510	670.638	1.42728	0.405083	3.52343	0.000425998	0.0185854	TFAP2C
ENSG00000278451	148.012	-2.09717	0.391007	-5.36351	8.16206e-08	2.16935e-05	ENSG00000278451		ENSG00000157168	25.0175	-3.3728	0.738554	-4.56676	4.95315e-06	0.000731852	NRG1		ENSG00000076554	140.01	1.36175	0.328236	4.1487	3.34371e-05	0.00171771	TPD52		ENSG00000254470	43.9015	1.42727	0.450934	3.16513	0.00155014	0.0441558	AP5B1
ENSG00000145882	14.5481	-2.10016	0.665431	-3.15609	0.00159901	0.0447303	PCYOX1L		ENSG00000158560	14.148	-3.37778	0.882871	-3.82591	0.00013029	0.00998727	DYNC1I1		ENSG00000078269	64.4337	1.3587	0.420404	3.23189	0.00122974	0.0262973	SYNJ2		ENSG00000116661	155.996	1.42112	0.420878	3.37656	0.000733979	0.0273599	FBXO2
ENSG00000158164	69.6112	-2.10515	0.508638	-4.13879	3.4915e-05	0.00305337	TMSB15A		ENSG00000169554	53.5638	-3.3902	0.642008	-5.28063	1.28744e-07	4.85075e-05	ZEB2		ENSG00000136068	181.875	1.35522	0.290348	4.66757	3.04776e-06	0.000265596	FLNB		ENSG00000168297	106.787	1.41428	0.429177	3.29534	0.000983035	0.0326215	PXK
ENSG00000188042	172.521	-2.1096	0.420665	-5.01492	5.30569e-07	0.000107341	ARL4C		ENSG00000178573	43.1142	-3.39446	0.57168	-5.93771	2.89039e-09	2.29268e-06	MAF		ENSG00000138670	34.723	1.35095	0.386668	3.49382	0.000476154	0.0130045	RASGEF1B		ENSG00000162458	123.611	1.41233	0.349812	4.03739	5.40494e-05	0.00462403	FBLIM1
ENSG00000114251	28.464	-2.19736	0.510676	-4.30285	1.68615e-05	0.00169302	WNT5A		ENSG00000092377	13.3756	-3.40368	0.921687	-3.69288	0.00022173	0.013982	TBL1Y		ENSG00000148798	47.8831	1.34772	0.354099	3.80605	0.000141202	0.00532192	INA		ENSG00000185262	157.68	1.39747	0.41296	3.38404	0.000714284	0.0268818	UBALD2
ENSG00000104147	36.7078	-2.20481	0.570112	-3.86733	0.000110035	0.00703552	OIP5		ENSG00000134138	89.3708	-3.42679	0.58436	-5.86418	4.51356e-09	3.19517e-06	MEIS2		ENSG00000079102	201.246	1.34577	0.362489	3.71259	0.000205153	0.00702012	RUNX1T1		ENSG00000170004	316.966	1.39239	0.401019	3.47212	0.000516362	0.0212741	CHD3
ENSG00000197467	24.4176	-2.20584	0.663628	-3.32391	0.000887655	0.031211	COL13A1		ENSG00000115461	88.3376	-3.46083	0.669518	-5.16915	2.35165e-07	7.70474e-05	IGFBP5		ENSG00000069667	29.7156	1.34476	0.428229	3.14029	0.00168783	0.0329181	RORA		ENSG00000033170	71.9755	1.38141	0.424744	3.25234	0.0011446	0.0362749	FUT8
ENSG00000165806	13.9396	-2.2299	0.696087	-3.20348	0.00135778	0.0401848	CASP7		ENSG00000091656	158.21	-3.54733	1.01447	-3.49674	0.000470981	0.0242258	ZFHX4		ENSG00000138759	86.2185	1.34449	0.313134	4.29366	1.75751e-05	0.00101908	FRAS1		ENSG00000128487	102.84	1.36741	0.324349	4.21587	2.48815e-05	0.00284105	SPECC1
ENSG00000155760	85.988	-2.24245	0.451428	-4.96747	6.78317e-07	0.000131351	FZD7		ENSG00000085276	15.8024	-3.56819	1.03688	-3.44127	0.000578988	0.0277134	MECOM		ENSG00000188112	251.573	1.33951	0.392376	3.41386	0.000640502	0.0160669	C6orf132		ENSG00000189337	59.2125	1.35019	0.393372	3.43234	0.000598398	0.0236579	KAZN
ENSG00000108518	39.6273	-2.24994	0.632328	-3.55819	0.000373417	0.0172108	PFN1		ENSG00000054392	14.5241	-3.69772	0.992513	-3.72562	0.000194838	0.0127397	HHAT		ENSG00000250366	67.9605	1.33112	0.443036	3.00454	0.00265985	0.0437295	TUNAR		ENSG00000124782	108.145	1.34574	0.417494	3.22337	0.00126693	0.0389686	RREB1
ENSG00000178573	38.6187	-2.28477	0.655676	-3.48461	0.000492856	0.0205559	MAF		ENSG00000165655	121.986	-3.74205	1.01514	-3.68625	0.000227587	0.0141797	ZNF503		ENSG00000083307	37.0654	1.32474	0.436905	3.0321	0.00242858	0.0413526	GRHL2		ENSG00000135090	212.862	1.3438	0.302759	4.43851	9.05849e-06	0.00137689	TAOK3
ENSG00000081721	16.1031	-2.29567	0.694789	-3.30412	0.000952755	0.0323025	DUSP12		ENSG00000112139	12.0323	-3.88653	1.0172	-3.82083	0.000133005	0.010073	MDGA1		ENSG00000165912	102.395	1.31112	0.395914	3.31163	0.000927526	0.0212191	PACSIN3		ENSG00000116017	980.597	1.3349	0.345987	3.85823	0.000114209	0.00767408	ARID3A
ENSG00000104332	1239.81	-2.30558	0.253987	-9.07756	1.11038e-19	7.5256e-16	SFRP1		ENSG00000231764	27.629	-3.90097	0.78112	-4.99407	5.91211e-07	0.000146068	ENSG00000231764		ENSG00000165644	39.9581	1.29963	0.391041	3.3235	0.000888949	0.020552	COMTD1		ENSG00000137076	151.166	1.32709	0.334755	3.96437	7.35892e-05	0.00562006	TLN1
ENSG00000184349	123.148	-2.31493	0.369027	-6.27305	3.54043e-10	2.39953e-07	EFNA5		ENSG00000109339	148.334	-3.92652	0.563684	-6.96582	3.265e-12	9.84136e-09	MAPK10		ENSG00000187164	100.687	1.29714	0.327335	3.96272	7.41016e-05	0.00315581	SHTN1		ENSG00000153113	158.258	1.32185	0.37921	3.48581	0.000490657	0.020376	CAST
ENSG00000179431	36.4725	-2.32164	0.712688	-3.25759	0.00112364	0.0355033	FJX1		ENSG00000116106	115.423	-4.01867	0.603387	-6.66019	2.73471e-11	4.12149e-08	EPHA4		ENSG00000147010	105.154	1.2965	0.413679	3.13407	0.00172402	0.0333221	SH3KBP1		ENSG00000177106	118.98	1.30622	0.321527	4.06255	4.85401e-05	0.00430493	EPS8L2
ENSG00000161800	15.2481	-2.35748	0.640689	-3.67961	0.000233595	0.0122728	RACGAP1		ENSG00000054598	95.0091	-4.02829	0.70834	-5.68695	1.29331e-08	7.21907e-06	FOXC1		ENSG00000008083	2143.39	1.29477	0.27018	4.79224	1.64932e-06	0.000162517	JARID2		ENSG00000131242	305.757	1.2921	0.317882	4.06472	4.80907e-05	0.00430233	RAB11FIP4
ENSG00000189184	23.5645	-2.36603	0.52585	-4.49944	6.81334e-06	0.000863129	PCDH18		ENSG00000007372	129.489	-4.10444	1.25947	-3.25885	0.00111865	0.042491	PAX6		ENSG00000136014	732.7	1.29408	0.395437	3.27252	0.00106594	0.0234942	USP44		ENSG00000143061	127.869	1.28539	0.334706	3.84035	0.000122861	0.00801465	IGSF3
ENSG00000178343	16.6676	-2.42198	0.730417	-3.31589	0.000913513	0.0316692	SHISA3		ENSG00000099715	12.8215	-4.19325	0.972504	-4.31181	1.61924e-05	0.00189051	PCDH11Y		ENSG00000102349	53.8964	1.29251	0.437356	2.95527	0.00312397	0.0495236	KLF8		ENSG00000168003	185.402	1.27815	0.377986	3.38146	0.000721009	0.0269685	SLC3A2
ENSG00000135097	17.6094	-2.44375	0.770076	-3.17339	0.00150668	0.042996	MSI1		ENSG00000134438	49.8813	-4.2547	1.27163	-3.34586	0.000820269	0.0345315	RAX		ENSG00000140832	152.293	1.29133	0.415817	3.10554	0.00189934	0.0349887	MARVELD3		ENSG00000117602	52.647	1.27184	0.380538	3.34223	0.000831078	0.0295042	RCAN3
ENSG00000134802	14.9603	-2.45806	0.692482	-3.54963	0.000385769	0.0174886	SLC43A3		ENSG00000166407	30.4468	-4.31243	0.712051	-6.05636	1.39239e-09	1.31154e-06	LMO1		ENSG00000125844	200.224	1.2803	0.287052	4.46016	8.1897e-06	0.00056378	RRBP1		ENSG00000156453	272.646	1.26173	0.343916	3.66872	0.000243768	0.0128068	PCDH1
ENSG00000177283	62.5609	-2.48863	0.443661	-5.60932	2.03127e-08	7.05997e-06	FZD8		ENSG00000057657	20.5916	-4.493	0.93494	-4.80566	1.54243e-06	0.000305868	PRDM1		ENSG00000198093	205.264	1.27388	0.321689	3.95996	7.49613e-05	0.00318343	ZNF649		ENSG00000182107	62.9088	1.25004	0.386577	3.23361	0.00122238	0.0377467	TMEM30B
ENSG00000110148	34.1513	-2.49187	0.556232	-4.47991	7.46739e-06	0.000920186	CCKBR		ENSG00000138083	556.943	-4.57748	0.520419	-8.79575	1.42091e-18	2.14146e-14	SIX3		ENSG00000141753	56.6344	1.2736	0.393289	3.23834	0.00120226	0.0259675	IGFBP4		ENSG00000130522	269.476	1.24451	0.351505	3.54053	0.000399332	0.0177109	JUND
ENSG00000116574	82.8379	-2.49697	0.561667	-4.44565	8.7627e-06	0.00106052	RHOU		ENSG00000168772	14.5425	-4.58305	1.07313	-4.27075	1.94812e-05	0.00217483	CXXC4		ENSG00000145703	144.02	1.27055	0.349278	3.63763	0.000275154	0.00884482	IQGAP2		ENSG00000125868	1042.4	1.24042	0.259026	4.78878	1.67802e-06	0.000398046	DSTN
ENSG00000162998	151.995	-2.50118	0.471848	-5.30081	1.15291e-07	2.84582e-05	FRZB		ENSG00000185559	156.73	-4.58329	1.31602	-3.48268	0.000496413	0.0249382	DLK1		ENSG00000130055	60.567	1.26741	0.384504	3.29621	0.00097997	0.0221637	GDPD2		ENSG00000113916	56.6447	1.23124	0.379972	3.24033	0.00119391	0.0372349	BCL6
ENSG00000188153	12.7266	-2.51179	0.714191	-3.51697	0.000436509	0.0190337	COL4A5		ENSG00000009709	21.424	-4.67945	1.04158	-4.49264	7.03465e-06	0.000981659	PAX7		ENSG00000163694	114.828	1.26322	0.395627	3.19295	0.00140826	0.0291234	RBM47		ENSG00000130766	227.242	1.21772	0.365032	3.33592	0.000850184	0.0299785	SESN2
ENSG00000163251	98.8461	-2.52237	0.427914	-5.89458	3.75646e-09	1.75582e-06	FZD5		ENSG00000166450	506.382	-4.70625	0.559403	-8.413	3.99652e-17	3.01158e-13	PRTG		ENSG00000135631	46.765	1.25835	0.399302	3.15138	0.00162502	0.0321085	RAB11FIP5		ENSG00000163602	423.165	1.20284	0.344978	3.48672	0.000488985	0.0203605	RYBP
ENSG00000163666	11.6917	-2.54592	0.732707	-3.47468	0.00051146	0.0212014	HESX1		ENSG00000145721	69.2408	-4.81692	1.18045	-4.08057	4.49263e-05	0.00445451	LIX1		ENSG00000102780	43.8265	1.25538	0.40338	3.11215	0.0018573	0.0345484	DGKH		ENSG00000073803	168.213	1.19886	0.363033	3.30236	0.00095875	0.0325601	MAP3K13
ENSG00000205542	45.0101	-2.56481	0.656706	-3.90557	9.40031e-05	0.00624614	TMSB4X		ENSG00000259439	227.293	-4.86107	0.603106	-8.06007	7.62506e-16	2.87293e-12	LINC01833		ENSG00000144824	65.5454	1.25163	0.381042	3.28476	0.00102068	0.0227968	PHLDB2		ENSG00000112378	264.907	1.19763	0.355437	3.36946	0.000753156	0.0278099	PERP
ENSG00000197951	11.6861	-2.56533	0.778317	-3.29599	0.000980738	0.0329057	ZNF71		ENSG00000145824	121.578	-4.88505	1.04094	-4.69292	2.69337e-06	0.000466573	CXCL14		ENSG00000182481	551.687	1.24708	0.302753	4.11914	3.80295e-05	0.00185545	KPNA2		ENSG00000127663	162.56	1.18815	0.299607	3.96569	7.3183e-05	0.00562006	KDM4B
ENSG00000135047	15.5988	-2.62813	0.826513	-3.17978	0.00147387	0.0424505	CTSL		ENSG00000089116	34.4971	-4.95031	1.45333	-3.40619	0.000658759	0.0299041	LHX5		ENSG00000134508	43.1296	1.24491	0.401246	3.10261	0.00191825	0.0351391	CABLES1		ENSG00000100345	688.778	1.18445	0.2551	4.6431	3.43221e-06	0.000639699	MYH9
ENSG00000145721	29.5961	-2.63381	0.705477	-3.73337	0.000188932	0.0104105	LIX1		ENSG00000115507	39.7368	-5.11826	1.28364	-3.98729	6.68326e-05	0.00614167	OTX1		ENSG00000064225	49.2432	1.24456	0.392909	3.16755	0.00153727	0.0309444	ST3GAL6		ENSG00000140367	157.903	1.18231	0.353221	3.34723	0.000816231	0.0294206	UBE2Q2
ENSG00000267909	13.8837	-2.84271	0.894185	-3.17911	0.00147728	0.0424505	CCDC177		ENSG00000008196	56.7585	-5.23141	1.20181	-4.35294	1.34325e-05	0.00167307	TFAP2B		ENSG00000150907	324.41	1.24097	0.306994	4.04231	5.29276e-05	0.0023819	FOXO1		ENSG00000170340	292.004	1.18166	0.373865	3.16067	0.00157406	0.0444829	B3GNT2
ENSG00000150687	20.1126	-2.89715	0.833315	-3.47665	0.000507715	0.0211107	PRSS23		ENSG00000106689	31.5474	-5.32441	1.5847	-3.35989	0.000779733	0.0339634	LHX2		ENSG00000162407	119.683	1.23771	0.245953	5.03232	4.84575e-07	5.75233e-05	PLPP3		ENSG00000157227	228.059	1.18064	0.359263	3.28628	0.00101521	0.0332513	MMP14
ENSG00000165588	182.849	-2.90296	0.389809	-7.44714	9.5385e-14	1.4366e-10	OTX2		ENSG00000071909	15.1746	-5.33881	1.09408	-4.87972	1.06237e-06	0.000228728	MYO3B		ENSG00000168824	155.118	1.23607	0.228896	5.40013	6.65938e-08	1.2096e-05	NSG1		ENSG00000173486	136.94	1.17663	0.326846	3.59995	0.000318276	0.0151457	FKBP2
ENSG00000197261	18.167	-2.93882	0.672624	-4.36918	1.24713e-05	0.00137438	C6orf141		ENSG00000198732	10.3832	-5.33892	1.27968	-4.17208	3.01826e-05	0.00319595	SMOC1		ENSG00000181788	41.4494	1.23448	0.41788	2.95415	0.00313531	0.0496512	SIAH2		ENSG00000184481	132.484	1.17522	0.350842	3.3497	0.000808985	0.0292505	FOXO4
ENSG00000185668	21.9121	-3.00534	0.703339	-4.27296	1.92898e-05	0.00190857	POU3F1		ENSG00000146374	23.0775	-5.97797	1.04767	-5.70598	1.15678e-08	6.70534e-06	RSPO3		ENSG00000161533	94.7309	1.23195	0.343863	3.58267	0.000340095	0.0104001	ACOX1		ENSG00000106066	236.388	1.15662	0.345999	3.34283	0.000829283	0.0295042	CPVL
ENSG00000116106	73.9993	-3.24905	0.986816	-3.29246	0.000993154	0.0330662	EPHA4		ENSG00000125848	18.5739	-6.18592	1.15011	-5.37856	7.50826e-08	3.0583e-05	FLRT3		ENSG00000140575	290.465	1.23101	0.322688	3.81486	0.000136258	0.00516139	IQGAP1		ENSG00000173801	141.243	1.12956	0.322824	3.49901	0.000466992	0.0199216	JUP
ENSG00000127863	12.4055	-3.26379	0.828732	-3.93829	8.20635e-05	0.00579105	TNFRSF19		ENSG00000257935	46.962	-6.47033	0.970467	-6.66724	2.60666e-11	4.12149e-08	ENSG00000257935		ENSG00000073803	99.5256	1.22605	0.298812	4.10308	4.07689e-05	0.0019389	MAP3K13		ENSG00000067057	216.308	1.12492	0.33682	3.33983	0.000838289	0.0296609	PFKP
ENSG00000125848	13.8743	-3.27956	1.035	-3.16867	0.0015314	0.0433365	FLRT3		ENSG00000141449	120.91	-6.51892	1.26768	-5.1424	2.71255e-07	8.34304e-05	GREB1L		ENSG00000162458	87.6242	1.22374	0.278612	4.39228	1.12169e-05	0.000725777	FBLIM1		ENSG00000133639	1354.22	1.12223	0.352703	3.18181	0.0014636	0.0425122	BTG1
ENSG00000128610	132.944	-3.53539	0.766617	-4.61167	3.99444e-06	0.000569943	FEZF1		ENSG00000134775	17.5363	-6.80546	1.1879	-5.72899	1.01031e-08	6.09056e-06	FHOD3		ENSG00000128487	92.9987	1.22314	0.287737	4.25091	2.129e-05	0.00118003	SPECC1		ENSG00000158769	224.078	1.10422	0.330119	3.34491	0.000823084	0.0294206	F11R
ENSG00000166450	228.665	-3.60458	0.82068	-4.39219	1.12216e-05	0.00126076	PRTG		ENSG00000162878	10.9495	-6.87601	1.33929	-5.13408	2.83534e-07	8.37869e-05	PKDCC		ENSG00000173801	81.3274	1.21835	0.3425	3.55722	0.000374797	0.0111342	JUP		ENSG00000107438	384.085	1.10035	0.321466	3.4229	0.000619576	0.0241897	PDLIM1
ENSG00000259439	150.187	-4.18811	0.949222	-4.41215	1.02349e-05	0.00120639	LINC01833		ENSG00000180730	13.3704	-7.16228	1.30701	-5.47989	4.25595e-08	1.94368e-05	SHISA2		ENSG00000166833	420.427	1.21804	0.234055	5.20407	1.94972e-07	2.88176e-05	NAV2		ENSG00000125354	187.293	1.10009	0.333653	3.2971	0.000976889	0.0326215	SEPTIN6
ENSG00000177508	101.652	-4.26008	0.533758	-7.98129	1.44816e-15	4.90744e-12	IRX3		ENSG00000187553	23.5113	-7.2408	1.18357	-6.11778	9.48875e-10	1.02146e-06	CYP26C1		ENSG00000272398	981.749	1.21131	0.389585	3.10924	0.00187568	0.0347393	CD24		ENSG00000139112	296.478	1.08952	0.285277	3.81915	0.00013391	0.00841965	GABARAPL1
ENSG00000095596	22.5036	-4.49667	0.844963	-5.32173	1.02784e-07	2.62876e-05	CYP26A1		ENSG00000116132	15.3457	-7.35908	1.24474	-5.91213	3.37704e-09	2.54477e-06	PRRX1		ENSG00000183337	185.443	1.20843	0.267853	4.51154	6.43595e-06	0.000466483	BCOR		ENSG00000149131	154.236	1.08583	0.313672	3.46166	0.000536855	0.0218312	SERPING1
ENSG00000138083	447.675	-4.91915	0.905151	-5.43462	5.4914e-08	1.65413e-05	SIX3											ENSG00000138613	36.3946	1.2077	0.404411	2.98632	0.0028236	0.0458714	APH1B		ENSG00000168824	164.895	1.08495	0.325519	3.33298	0.000859214	0.0301611	NSG1
ENSG00000187553	14.2939	-5.63077	1.32096	-4.26264	2.02027e-05	0.00195605	CYP26C1											ENSG00000070214	301.226	1.20133	0.267469	4.49149	7.07275e-06	0.000505349	SLC44A1		ENSG00000213977	183.225	1.06542	0.322064	3.30811	0.000939265	0.0320373	TAX1BP3
ENSG00000105880	17.5071	-5.93538	1.76571	-3.36147	0.000775288	0.0288709	DLX5											ENSG00000092068	111.395	1.19184	0.308223	3.86682	0.000110264	0.0044094	SLC7A8		ENSG00000196428	307.456	1.05271	0.310946	3.38549	0.000710501	0.0268686	TSC22D2
ENSG00000166407	25.6725	-6.48006	1.77366	-3.65349	0.000258704	0.0132831	LMO1											ENSG00000007944	221.254	1.18929	0.326193	3.64596	0.000266393	0.00858149	MYLIP		ENSG00000167642	107.141	1.04662	0.306719	3.4123	0.000644161	0.0249012	SPINT2
ENSG00000257935	37.5026	-7.74795	1.82648	-4.24202	2.2152e-05	0.00209979	ENSG00000257935											ENSG00000121749	50.2736	1.18302	0.333672	3.54545	0.000391941	0.0114607	TBC1D15		ENSG00000115306	633.044	1.01968	0.279399	3.64954	0.000262707	0.0132676	SPTBN1
ENSG00000089116	33.9432	-8.33027	1.77068	-4.70457	2.54401e-06	0.000391864	LHX5											ENSG00000166206	228.909	1.18078	0.366609	3.22082	0.00127823	0.0271417	GABRB3		ENSG00000047644	109.92	1.00055	0.316135	3.16493	0.00155121	0.0441558	WWC3
																		ENSG00000141736	141.609	1.17651	0.283613	4.14829	3.34974e-05	0.00171771	ERBB2		ENSG00000114999	175.773	-1.01699	0.27547	-3.69183	0.00022265	0.0121035	TTL
																		ENSG00000139921	116.326	1.16783	0.340496	3.42978	0.00060407	0.0153285	TMX1		ENSG00000163918	196.906	-1.04282	0.285281	-3.65542	0.000256763	0.0131369	RFC4
																		ENSG00000124486	848.06	1.16495	0.333067	3.49763	0.000469403	0.012881	USP9X		ENSG00000179958	120.869	-1.0596	0.33827	-3.1324	0.00173383	0.0478744	DCTPP1
																		ENSG00000175832	73.918	1.15751	0.333436	3.47147	0.000517616	0.0137146	ETV4		ENSG00000245910	379.56	-1.10202	0.342753	-3.21521	0.00130349	0.0397805	ENSG00000245910
																		ENSG00000107438	360.797	1.15724	0.381732	3.03155	0.00243299	0.0413526	PDLIM1		ENSG00000158301	100.447	-1.21957	0.370104	-3.29521	0.00098348	0.0326215	GPRASP2
																		ENSG00000171729	98.6645	1.14765	0.296248	3.87394	0.000107088	0.00433054	TMEM51		ENSG00000175063	326.829	-1.24559	0.318988	-3.90483	9.42922e-05	0.00680294	UBE2C
																		ENSG00000111670	199.952	1.14355	0.383397	2.98268	0.00285735	0.0463198	GNPTAB		ENSG00000156531	314.518	-1.25543	0.301853	-4.15909	3.19517e-05	0.00329103	PHF6
																		ENSG00000165905	74.7528	1.14176	0.364534	3.1321	0.00173561	0.0333809	LARGE2		ENSG00000146842	39.6683	-1.2595	0.402788	-3.12694	0.00176635	0.0485159	TMEM209
																		ENSG00000269821	269.795	1.14039	0.383732	2.97184	0.00296017	0.0475773	KCNQ1OT1		ENSG00000121211	73.7644	-1.26326	0.34932	-3.61633	0.000298815	0.0143946	MND1
																		ENSG00000121064	41.0797	1.13511	0.369792	3.06958	0.0021436	0.0382027	SCPEP1		ENSG00000129195	71.0254	-1.32131	0.423794	-3.11782	0.00182195	0.0496077	PIMREG
																		ENSG00000138032	354.146	1.13274	0.309945	3.65466	0.000257526	0.00838546	PPM1B		ENSG00000162385	405.605	-1.32267	0.423164	-3.12566	0.00177408	0.0485577	MAGOH
																		ENSG00000026297	42.2271	1.12914	0.377417	2.99176	0.00277377	0.0453551	RNASET2		ENSG00000115392	103.013	-1.32394	0.358744	-3.69049	0.000223824	0.0121252	FANCL
																		ENSG00000133104	206.675	1.12535	0.312049	3.60632	0.000310567	0.0097544	SPART		ENSG00000104290	747.444	-1.32551	0.300375	-4.41285	1.02019e-05	0.00149271	FZD3
																		ENSG00000081377	36.5951	1.12491	0.368979	3.0487	0.00229837	0.0399657	CDC14B		ENSG00000196072	88.3915	-1.34636	0.426608	-3.15598	0.00159961	0.0450423	BLOC1S2
																		ENSG00000092820	797.207	1.12386	0.367226	3.06041	0.00221033	0.0388113	EZR		ENSG00000165801	71.879	-1.3517	0.43227	-3.12698	0.00176613	0.0485159	ARHGEF40
																		ENSG00000025039	75.3423	1.11617	0.296521	3.76421	0.000167074	0.00605484	RRAGD		ENSG00000070718	110.313	-1.35241	0.33723	-4.01034	6.06318e-05	0.00507621	AP3M2
																		ENSG00000064999	127.144	1.11231	0.327468	3.3967	0.000682033	0.0167465	ANKS1A		ENSG00000166803	162.577	-1.35856	0.339086	-4.00653	6.16176e-05	0.00510683	PCLAF
																		ENSG00000145741	715.286	1.11175	0.167392	6.64158	3.10342e-11	2.03422e-08	BTF3		ENSG00000092470	34.1177	-1.38205	0.431635	-3.20189	0.00136531	0.0410274	WDR76
																		ENSG00000135447	66.7531	1.10795	0.301051	3.68026	0.000232998	0.00768638	PPP1R1A		ENSG00000134874	125.617	-1.39003	0.377909	-3.67821	0.000234873	0.012465	DZIP1
																		ENSG00000133980	470.262	1.10792	0.351402	3.15286	0.00161679	0.0320298	VRTN		ENSG00000083720	63.6961	-1.41714	0.381392	-3.71571	0.000202634	0.0111705	OXCT1
																		ENSG00000168374	109.077	1.09972	0.358266	3.06956	0.00214377	0.0382027	ARF4		ENSG00000198920	52.5993	-1.4706	0.38396	-3.83009	0.000128097	0.00828715	KIAA0753
																		ENSG00000169504	152.424	1.09885	0.302411	3.63365	0.00027944	0.00894447	CLIC4		ENSG00000080839	48.7424	-1.48372	0.451953	-3.28291	0.00102741	0.0334411	RBL1
																		ENSG00000066027	59.092	1.08993	0.344053	3.16792	0.00153535	0.0309444	PPP2R5A		ENSG00000173041	40.2014	-1.49904	0.419003	-3.57762	0.00034673	0.016108	ZNF680
																		ENSG00000166411	36.5717	1.08717	0.364009	2.98665	0.00282054	0.0458714	IDH3A		ENSG00000170946	29.5622	-1.51602	0.481655	-3.14752	0.00164662	0.0458257	DNAJC24
																		ENSG00000113645	88.275	1.08655	0.356987	3.04367	0.00233714	0.0403605	WWC1		ENSG00000204856	66.7921	-1.5308	0.365263	-4.19096	2.77773e-05	0.00306255	FAM216A
																		ENSG00000122694	51.9464	1.08437	0.312622	3.46862	0.000523132	0.0138364	GLIPR2		ENSG00000182013	60.3372	-1.54288	0.425208	-3.62853	0.000285037	0.0139751	PNMA8A
																		ENSG00000168003	110.232	1.08248	0.255442	4.23769	2.25827e-05	0.00122028	SLC3A2		ENSG00000157778	181.778	-1.58405	0.334139	-4.7407	2.1298e-06	0.000476345	PSMG3
																		ENSG00000163754	61.724	1.07606	0.310349	3.46726	0.000525797	0.0138536	GYG1		ENSG00000170085	51.9907	-1.60092	0.401213	-3.99021	6.60162e-05	0.00524644	SIMC1
																		ENSG00000177707	372.389	1.07308	0.280079	3.83134	0.000127445	0.00489454	NECTIN3		ENSG00000132970	107.583	-1.65115	0.412257	-4.00516	6.19762e-05	0.00510683	WASF3
																		ENSG00000267383	147.466	1.07286	0.282883	3.7926	0.000149076	0.00556306	ENSG00000267383		ENSG00000075213	98.2035	-1.65855	0.45983	-3.60688	0.000309906	0.0147923	SEMA3A
																		ENSG00000145779	42.078	1.068	0.348755	3.06232	0.00219625	0.0386807	TNFAIP8		ENSG00000233098	51.9566	-1.67298	0.388249	-4.30903	1.63973e-05	0.00223232	LOC339260
																		ENSG00000185670	112.827	1.06569	0.254372	4.18948	2.79591e-05	0.00147381	ZBTB3		ENSG00000166780	91.1421	-1.70304	0.526279	-3.236	0.00121218	0.0376544	BMERB1
																		ENSG00000117280	44.6681	1.06105	0.352439	3.0106	0.00260731	0.0431742	RAB29		ENSG00000279099	85.6841	-1.71467	0.511748	-3.35061	0.000806323	0.0292424	ENSG00000279099
																		ENSG00000157110	281.433	1.05998	0.277674	3.81736	0.000134889	0.00512237	RBPMS		ENSG00000171004	37.6007	-1.72653	0.481476	-3.58591	0.000335902	0.0157452	HS6ST2
																		ENSG00000137267	403.04	1.05676	0.336342	3.14191	0.0016785	0.0328212	TUBB2A		ENSG00000146242	46.2386	-1.74368	0.479717	-3.63481	0.000278184	0.0137407	TPBG
																		ENSG00000111962	48.9589	1.05592	0.333539	3.16581	0.00154654	0.0310048	UST		ENSG00000196208	59.286	-1.77092	0.493314	-3.58985	0.000330871	0.0156028	GREB1
																		ENSG00000183943	147.214	1.05507	0.27501	3.83647	0.000124814	0.00481299	PRKX		ENSG00000178053	32.1196	-1.78419	0.461298	-3.86775	0.000109843	0.00748539	MLF1
																		ENSG00000173598	209.848	1.05218	0.302732	3.47563	0.000509661	0.0135994	NUDT4		ENSG00000147145	106.083	-1.78748	0.411033	-4.34875	1.36918e-05	0.00196659	LPAR4
																		ENSG00000224078	1473.82	1.0512	0.345482	3.04272	0.0023445	0.0404413	ENSG00000224078		ENSG00000065534	130.954	-1.82323	0.415953	-4.38327	1.16908e-05	0.00169474	MYLK
																		ENSG00000123989	65.6847	1.03934	0.32672	3.18113	0.00146704	0.029969	CHPF		ENSG00000118523	26.5862	-1.85095	0.53734	-3.44465	0.00057179	0.023072	CCN2
																		ENSG00000059804	757.32	1.03137	0.299156	3.44761	0.000565576	0.0146684	SLC2A3		ENSG00000095209	29.1312	-1.85697	0.479264	-3.87463	0.000106786	0.00736491	TMEM38B
																		ENSG00000147202	283.81	1.02975	0.335943	3.06524	0.00217493	0.038395	DIAPH2		ENSG00000100027	31.628	-1.86854	0.449825	-4.15393	3.26813e-05	0.00334418	YPEL1
																		ENSG00000068323	344.888	1.02958	0.213543	4.82143	1.42533e-06	0.000145191	TFE3		ENSG00000118407	52.9572	-1.88417	0.391409	-4.8138	1.48088e-06	0.000362261	FILIP1
																		ENSG00000165030	104.906	1.02295	0.306977	3.33233	0.000861212	0.0200202	NFIL3		ENSG00000143320	101.811	-1.90846	0.537765	-3.54888	0.000386874	0.017355	CRABP2
																		ENSG00000170561	974.415	1.01852	0.235696	4.32135	1.55078e-05	0.000931456	IRX2		ENSG00000115758	163.627	-1.91354	0.47384	-4.03838	5.38223e-05	0.00462403	ODC1
																		ENSG00000118898	48.5828	1.00797	0.333321	3.02401	0.00249447	0.0421926	PPL		ENSG00000182916	32.8539	-1.95545	0.467486	-4.1829	2.87816e-05	0.00308055	TCEAL7
																		ENSG00000152104	370.842	1.00681	0.205807	4.89202	9.98081e-07	0.000107479	PTPN14		ENSG00000239899	41.0554	-1.96509	0.520241	-3.77726	0.000158562	0.00933253	ENSG00000239899
																		ENSG00000101443	53.0784	1.00629	0.330345	3.04617	0.00231776	0.0401178	WFDC2		ENSG00000237187	39.5854	-2.21493	0.612022	-3.61903	0.000295713	0.0142891	NR2F1-AS1
																		ENSG00000008018	308.985	1.00163	0.324514	3.08656	0.0020249	0.0366916	PSMB1		ENSG00000109339	117.991	-2.22073	0.590344	-3.76176	0.00016872	0.0097564	MAPK10
																		ENSG00000243927	326.983	-1.00863	0.259629	-3.88489	0.000102375	0.00416013	MRPS6		ENSG00000260442	19.7725	-2.22116	0.52753	-4.21048	2.54827e-05	0.00284969	ATP2A1-AS1
																		ENSG00000177732	392.826	-1.01864	0.287326	-3.54524	0.000392261	0.0114607	SOX12		ENSG00000018625	75.8104	-2.2255	0.602735	-3.69234	0.000222201	0.0121035	ATP1A2
																		ENSG00000142549	76.5658	-1.02987	0.320395	-3.21438	0.00130727	0.0276169	IGLON5		ENSG00000112280	107.077	-2.26765	0.683068	-3.3198	0.000900829	0.0313239	COL9A1
																		ENSG00000147145	105.331	-1.03308	0.349155	-2.95879	0.00308848	0.049116	LPAR4		ENSG00000110900	36.9979	-2.29625	0.643055	-3.57084	0.000355835	0.0164335	TSPAN11
																		ENSG00000213722	159.452	-1.03583	0.28758	-3.60189	0.000315915	0.00990174	DDAH2		ENSG00000167371	48.7996	-2.31399	0.551807	-4.19347	2.74718e-05	0.00305035	PRRT2
																		ENSG00000244245	62.4012	-1.0472	0.305087	-3.43246	0.000598133	0.0152169	ENSG00000244245		ENSG00000238372	18.2675	-2.31598	0.687292	-3.36972	0.000752438	0.0278099	ENSG00000238372
																		ENSG00000113648	238.408	-1.04762	0.328844	-3.18577	0.0014437	0.0296126	MACROH2A1		ENSG00000184349	278.402	-2.31618	0.421879	-5.49015	4.01593e-08	3.69844e-05	EFNA5
																		ENSG00000109184	86.2523	-1.05735	0.286404	-3.69181	0.000222665	0.00744324	DCUN1D4		ENSG00000261643	16.3127	-2.34985	0.620672	-3.78597	0.000153108	0.00911432	ENSG00000261643
																		ENSG00000161671	161.976	-1.05856	0.257794	-4.10621	4.02209e-05	0.00192499	EMC10		ENSG00000204065	18.9893	-2.37086	0.643217	-3.68595	0.000227855	0.012301	TCEAL5
																		ENSG00000103202	532.03	-1.06114	0.300414	-3.53226	0.000412017	0.0118541	NME4		ENSG00000184613	117.537	-2.38029	0.553132	-4.30329	1.68278e-05	0.00225176	NELL2
																		ENSG00000166974	71.6164	-1.06229	0.350201	-3.03336	0.00241848	0.0412922	MAPRE2		ENSG00000138587	22.9187	-2.38925	0.639428	-3.73654	0.000186571	0.0103948	MNS1
																		ENSG00000123933	80.7351	-1.06355	0.323594	-3.28668	0.00101376	0.0227094	MXD4		ENSG00000271270	12.6418	-2.43228	0.766814	-3.17193	0.0015143	0.0435416	TMCC1-DT
																		ENSG00000156587	211.056	-1.07024	0.36142	-2.96122	0.00306424	0.0487819	UBE2L6		ENSG00000145423	301.568	-2.50449	0.642237	-3.89964	9.63357e-05	0.0068556	SFRP2
																		ENSG00000171456	340.686	-1.07425	0.275513	-3.89908	9.65591e-05	0.00396655	ASXL1		ENSG00000279692	16.8566	-2.54356	0.69651	-3.65186	0.000260344	0.0132515	ENSG00000279692
																		ENSG00000243335	58.5254	-1.07772	0.35404	-3.04406	0.00233409	0.040354	KCTD7		ENSG00000221303	49.6748	-2.61904	0.53673	-4.87962	1.06291e-06	0.000291947	SNORA79
																		ENSG00000126070	85.2056	-1.08974	0.294124	-3.70504	0.000211358	0.00712847	AGO3		ENSG00000111186	45.4212	-2.62666	0.64504	-4.07209	4.65931e-05	0.00419231	WNT5B
																		ENSG00000185420	68.8161	-1.09192	0.33049	-3.30395	0.000953335	0.0217415	SMYD3		ENSG00000151892	21.3503	-2.63661	0.63608	-4.14509	3.39676e-05	0.00341089	GFRA1
																		ENSG00000084693	125.774	-1.09193	0.318774	-3.42541	0.000613878	0.0155022	AGBL5		ENSG00000170558	355.082	-2.70761	0.580464	-4.66457	3.09262e-06	0.000597753	CDH2
																		ENSG00000172831	87.5057	-1.09719	0.352379	-3.11367	0.00184774	0.0345186	CES2		ENSG00000227640	13.4851	-2.75603	0.819313	-3.36382	0.000768706	0.0283173	SOX21-AS1
																		ENSG00000008382	53.9295	-1.09911	0.372508	-2.95057	0.00317189	0.0499159	MPND		ENSG00000283638	72.9042	-2.75791	0.652506	-4.22665	2.37201e-05	0.00284105	ENSG00000283638
																		ENSG00000103351	42.1102	-1.10154	0.366325	-3.00701	0.0026383	0.04347	CLUAP1		ENSG00000175745	383.442	-2.77378	0.691622	-4.01054	6.0581e-05	0.00507621	NR2F1
																		ENSG00000182636	310.456	-1.10992	0.2989	-3.71334	0.000204538	0.00702012	NDN		ENSG00000143768	12.5703	-2.79826	0.844694	-3.31275	0.000923838	0.0319991	LEFTY2
																		ENSG00000168916	212.471	-1.11344	0.301774	-3.68965	0.000224558	0.00747404	ZNF608		ENSG00000064300	11.7933	-2.89973	0.910224	-3.18573	0.0014439	0.0422536	NGFR
																		ENSG00000176890	285.833	-1.12253	0.274655	-4.08704	4.36911e-05	0.00203903	TYMS		ENSG00000175356	23.7259	-2.94459	0.742032	-3.96827	7.23952e-05	0.00562006	SCUBE2
																		ENSG00000183741	87.9515	-1.12587	0.358477	-3.1407	0.00168547	0.0329147	CBX6		ENSG00000157168	38.8894	-2.99593	0.572482	-5.23324	1.66565e-07	8.42249e-05	NRG1
																		ENSG00000154920	64.665	-1.1272	0.362283	-3.11139	0.00186211	0.0345484	EME1		ENSG00000143195	24.4337	-3.007	0.730693	-4.11527	3.86723e-05	0.00375006	ILDR2
																		ENSG00000138175	153.135	-1.13063	0.349344	-3.23643	0.00121036	0.0260678	ARL3		ENSG00000134595	83.2163	-3.04399	0.613156	-4.96446	6.88926e-07	0.000218697	SOX3
																		ENSG00000105270	102.005	-1.13194	0.381608	-2.96624	0.00301465	0.0484014	CLIP3		ENSG00000198732	59.0563	-3.21652	0.686251	-4.68709	2.77111e-06	0.000563436	SMOC1
																		ENSG00000198646	163.831	-1.13196	0.328565	-3.44517	0.000570701	0.014758	NCOA6		ENSG00000158164	268.785	-3.2399	0.569672	-5.6873	1.29063e-08	1.55432e-05	TMSB15A
																		ENSG00000104332	900.586	-1.13789	0.274745	-4.1416	3.44888e-05	0.00172285	SFRP1		ENSG00000134245	36.4141	-3.33258	0.701176	-4.75284	2.0058e-06	0.000461806	WNT2B
																		ENSG00000101464	56.6341	-1.14594	0.322154	-3.55712	0.000374944	0.0111342	PIGU		ENSG00000142700	41.0833	-3.33849	0.907401	-3.67918	0.000233989	0.0124603	DMRTA2
																		ENSG00000155254	147.324	-1.14873	0.382986	-2.99942	0.00270495	0.0444062	MARVELD1		ENSG00000269564	61.6231	-3.34145	0.705837	-4.73402	2.20113e-06	0.000485366	ENSG00000269564
																		ENSG00000104290	811.829	-1.15118	0.360903	-3.18972	0.00142411	0.0294006	FZD3		ENSG00000139219	177.54	-3.34209	0.636537	-5.25042	1.51753e-07	8.19255e-05	COL2A1
																		ENSG00000165802	88.4138	-1.15158	0.374384	-3.07593	0.00209844	0.0377015	NSMF		ENSG00000151376	15.9526	-3.41786	0.855901	-3.99329	6.51642e-05	0.00524644	ME3
																		ENSG00000236859	28.9962	-1.16396	0.3943	-2.95196	0.00315761	0.0498472	NIFK-AS1		ENSG00000204347	31.8781	-3.49392	0.85214	-4.10017	4.12844e-05	0.00384731	BTBD17
																		ENSG00000137411	57.2313	-1.16994	0.341496	-3.42591	0.000612735	0.0154993	VARS2		ENSG00000267909	23.7463	-3.4979	0.650273	-5.37912	7.48525e-08	5.32678e-05	CCDC177
																		ENSG00000137821	37.6569	-1.17647	0.346638	-3.39394	0.000688946	0.0168613	LRRC49		ENSG00000112319	21.6835	-3.54049	0.828834	-4.27165	1.94034e-05	0.00243023	EYA4
																		ENSG00000133134	72.492	-1.19079	0.385575	-3.08834	0.00201278	0.0365599	BEX2		ENSG00000170370	98.0587	-3.60307	1.14761	-3.13964	0.00169156	0.0468728	EMX2
																		ENSG00000168734	73.4596	-1.19445	0.335099	-3.56445	0.000364619	0.010972	PKIG		ENSG00000176399	27.6415	-3.61796	0.735391	-4.91978	8.66425e-07	0.000255939	DMRTA1
																		ENSG00000063660	48.9512	-1.21118	0.394894	-3.06709	0.00216154	0.0382362	GPC1		ENSG00000007372	316.693	-3.65962	1.0666	-3.4311	0.00060115	0.0237068	PAX6
																		ENSG00000167815	116.308	-1.2118	0.29826	-4.06289	4.84684e-05	0.00223458	PRDX2		ENSG00000106689	85.6556	-3.72791	0.785288	-4.74719	2.06258e-06	0.000467997	LHX2
																		ENSG00000147065	277.82	-1.24022	0.300035	-4.13361	3.57117e-05	0.00176521	MSN		ENSG00000092377	11.0311	-3.76934	0.980399	-3.8447	0.000120701	0.00793991	TBL1Y
																		ENSG00000110811	133.104	-1.24121	0.323499	-3.83683	0.000124634	0.00481299	P3H3		ENSG00000185668	23.7211	-3.89173	0.676312	-5.75434	8.69811e-09	1.13481e-05	POU3F1
																		ENSG00000182013	51.5307	-1.24202	0.334736	-3.71044	0.000206901	0.00705709	PNMA8A		ENSG00000100146	23.5873	-4.13021	0.830211	-4.97489	6.52833e-07	0.000212932	SOX10
																		ENSG00000258441	52.5518	-1.25204	0.390469	-3.20651	0.00134354	0.0282107	LINC00641		ENSG00000270492	12.2285	-4.23689	0.949205	-4.46362	8.05865e-06	0.00127441	ENSG00000270492
																		ENSG00000160360	64.5788	-1.25232	0.391245	-3.20084	0.00137025	0.0286002	GPSM1		ENSG00000153266	17.0174	-4.26509	1.0181	-4.18928	2.79836e-05	0.00306371	FEZF2
																		ENSG00000118420	77.8669	-1.25578	0.338095	-3.71426	0.000203797	0.00702012	UBE3D		ENSG00000162873	15.0584	-4.28794	1.01745	-4.21439	2.50451e-05	0.00284105	KLHDC8A
																		ENSG00000166780	82.3098	-1.26001	0.339278	-3.71378	0.000204183	0.00702012	BMERB1		ENSG00000231609	13.6163	-4.29275	1.03799	-4.13563	3.53976e-05	0.00352984	EHBP1-AS1
																		ENSG00000175854	84.2062	-1.26044	0.322652	-3.90649	9.36474e-05	0.00386047	SWI5		ENSG00000115507	57.5495	-4.34289	0.635969	-6.82878	8.56396e-12	4.46925e-08	OTX1
																		ENSG00000091592	92.8196	-1.26259	0.406733	-3.10422	0.00190784	0.0350337	NLRP1		ENSG00000109906	95.1032	-4.41883	0.762916	-5.79204	6.95385e-09	9.89722e-06	ZBTB16
																		ENSG00000163251	80.4408	-1.26973	0.409825	-3.09822	0.00194688	0.0355461	FZD5		ENSG00000185559	575.182	-4.79881	0.656831	-7.306	2.75212e-13	2.15436e-09	DLK1
																		ENSG00000171033	38.7046	-1.28232	0.370685	-3.45932	0.000541548	0.0141497	PKIA		ENSG00000184302	43.9857	-4.93581	0.881919	-5.59667	2.18508e-08	2.28064e-05	SIX6
																		ENSG00000149485	492.396	-1.28423	0.318924	-4.02677	5.6548e-05	0.00252224	FADS1		ENSG00000175899	10.2894	-5.12506	1.40354	-3.65152	0.000260697	0.0132515	A2M
																		ENSG00000110987	168.75	-1.29095	0.370171	-3.48744	0.000487664	0.0132231	BCL7A		ENSG00000259871	10.4678	-5.19755	1.30995	-3.96774	7.25588e-05	0.00562006	ENSG00000259871
																		ENSG00000181904	55.8196	-1.29923	0.414059	-3.13778	0.00170231	0.0331148	C5orf24		ENSG00000236668	19.191	-6.02864	1.21584	-4.95841	7.10742e-07	0.000218697	LHX2-AS1
																		ENSG00000116962	29.4272	-1.30446	0.431572	-3.02258	0.00250627	0.0422213	NID1		ENSG00000134438	112.871	-6.35752	0.70066	-9.07361	1.15135e-19	1.80256e-15	RAX
																		ENSG00000142528	33.6999	-1.30782	0.412303	-3.172	0.00151393	0.0306775	ZNF473		ENSG00000187773	18.5103	-7.49117	1.37175	-5.46102	4.734e-08	4.11752e-05	DIPK1C
																		ENSG00000157778	126.338	-1.3301	0.293903	-4.52565	6.02098e-06	0.000441711	PSMG3
																		ENSG00000106484	90.1892	-1.33108	0.331703	-4.01287	5.99843e-05	0.00265198	MEST
																		ENSG00000092096	38.7246	-1.3315	0.417776	-3.18711	0.00143704	0.0295564	SLC22A17
																		ENSG00000198324	39.638	-1.3331	0.406221	-3.28171	0.00103178	0.0230069	PHETA1
																		ENSG00000174684	203.29	-1.33341	0.312695	-4.26427	2.00556e-05	0.00112401	B4GAT1
																		ENSG00000164056	37.5831	-1.33938	0.444612	-3.01247	0.00259132	0.0430725	SPRY1
																		ENSG00000132970	126.232	-1.34222	0.344963	-3.8909	9.98749e-05	0.0040695	WASF3
																		ENSG00000102181	57.8937	-1.36002	0.457562	-2.97232	0.0029556	0.0475545	CD99L2
																		ENSG00000034053	93.3258	-1.36445	0.394049	-3.46263	0.000534926	0.0140253	APBA2
																		ENSG00000105655	29.9326	-1.36518	0.458654	-2.9765	0.00291555	0.0470609	ISYNA1
																		ENSG00000104679	31.5608	-1.37092	0.40227	-3.40797	0.000654484	0.0163181	R3HCC1
																		ENSG00000174721	100.043	-1.37626	0.376069	-3.65958	0.000252625	0.00826154	FGFBP3
																		ENSG00000065534	115.058	-1.37965	0.401127	-3.43943	0.000582939	0.0149462	MYLK
																		ENSG00000145687	123.922	-1.38895	0.358608	-3.87317	0.000107431	0.00433054	SSBP2
																		ENSG00000185453	21.7925	-1.39555	0.469011	-2.97553	0.00292486	0.0471606	ZSWIM9
																		ENSG00000147257	197.615	-1.39572	0.345438	-4.04044	5.33506e-05	0.00239379	GPC3
																		ENSG00000246695	31.9039	-1.39725	0.452979	-3.08458	0.00203839	0.0368475	ENSG00000246695
																		ENSG00000117461	128.366	-1.4033	0.410322	-3.41999	0.000626241	0.015788	PIK3R3
																		ENSG00000103187	89.428	-1.41299	0.382963	-3.68963	0.000224578	0.00747404	COTL1
																		ENSG00000149179	85.0935	-1.41309	0.373067	-3.78777	0.000152008	0.00561684	CSTPP1
																		ENSG00000125520	60.9214	-1.41535	0.346361	-4.08635	4.3821e-05	0.00203903	SLC2A4RG
																		ENSG00000148950	57.4373	-1.43741	0.417478	-3.44309	0.000575116	0.0148213	IMMP1L
																		ENSG00000134369	591.318	-1.44691	0.374934	-3.85911	0.000113799	0.00451482	NAV1
																		ENSG00000182175	161.553	-1.45216	0.378516	-3.83645	0.000124826	0.00481299	RGMA
																		ENSG00000114805	39.6537	-1.45472	0.415147	-3.50411	0.000458133	0.0127404	PLCH1
																		ENSG00000103653	30.0674	-1.46383	0.475948	-3.07562	0.00210064	0.0377015	CSK
																		ENSG00000143653	27.9108	-1.47266	0.441877	-3.33274	0.000859955	0.0200202	SCCPDH
																		ENSG00000091129	32.6683	-1.49915	0.489197	-3.06452	0.0021802	0.0384429	NRCAM
																		ENSG00000105559	24.938	-1.50016	0.498212	-3.01108	0.00260321	0.0431742	PLEKHA4
																		ENSG00000082497	95.5677	-1.50579	0.473134	-3.18259	0.00145966	0.0298587	SERTAD4
																		ENSG00000186314	33.4745	-1.50818	0.467905	-3.22326	0.00126742	0.02695	PRELID2
																		ENSG00000024862	19.0319	-1.51057	0.509727	-2.96348	0.00304181	0.0486168	CCDC28A
																		ENSG00000137103	26.5727	-1.5122	0.468331	-3.22891	0.00124261	0.0264973	TMEM8B
																		ENSG00000196814	30.2902	-1.52657	0.491371	-3.10675	0.00189157	0.0349887	MVB12B
																		ENSG00000235106	27.8322	-1.53107	0.445087	-3.43993	0.000581861	0.014944	BRD3OS
																		ENSG00000178053	22.0565	-1.5347	0.453868	-3.38137	0.000721244	0.0174534	MLF1
																		ENSG00000166922	55.7798	-1.55939	0.362689	-4.29952	1.7117e-05	0.00100803	SCG5
																		ENSG00000083067	48.2596	-1.56026	0.462755	-3.37168	0.000747109	0.0178784	TRPM3
																		ENSG00000113269	32.6231	-1.56118	0.425447	-3.6695	0.000243023	0.00798217	RNF130
																		ENSG00000007968	34.4815	-1.56368	0.47817	-3.27013	0.00107498	0.0235901	E2F2
																		ENSG00000054598	33.0889	-1.56521	0.515545	-3.03603	0.00239717	0.0410212	FOXC1
																		ENSG00000196923	50.9224	-1.5663	0.468677	-3.34197	0.000831869	0.0196224	PDLIM7
																		ENSG00000108557	109.601	-1.56711	0.48469	-3.23323	0.00122398	0.026286	RAI1
																		ENSG00000055163	103.342	-1.57115	0.380856	-4.12532	3.70212e-05	0.00181566	CYFIP2
																		ENSG00000144857	77.3503	-1.57428	0.387769	-4.05985	4.91045e-05	0.00225701	BOC
																		ENSG00000269993	38.3376	-1.57482	0.380231	-4.14176	3.44657e-05	0.00172285	ENSG00000269993
																		ENSG00000182768	27.4083	-1.57636	0.479883	-3.28488	0.00102028	0.0227968	NGRN
																		ENSG00000084710	183.883	-1.58934	0.383405	-4.14534	3.39313e-05	0.00172285	EFR3B
																		ENSG00000213397	15.7076	-1.5998	0.526358	-3.03937	0.0023707	0.0407462	HAUS7
																		ENSG00000261409	53.5118	-1.60859	0.465315	-3.45699	0.00054625	0.0142479	ENSG00000261409
																		ENSG00000124126	23.1197	-1.62695	0.492154	-3.30578	0.00094711	0.0216343	PREX1
																		ENSG00000213904	16.0594	-1.6359	0.542835	-3.01363	0.00258141	0.0430215	LIPE-AS1
																		ENSG00000134775	19.3518	-1.64582	0.471769	-3.48861	0.000485533	0.013189	FHOD3
																		ENSG00000239899	46.5967	-1.66566	0.491385	-3.38973	0.000699615	0.017017	ENSG00000239899
																		ENSG00000165588	156.437	-1.66659	0.40653	-4.09954	4.13981e-05	0.00195803	OTX2
																		ENSG00000254602	38.1985	-1.67622	0.531876	-3.15152	0.00162423	0.0321085	ENSG00000254602
																		ENSG00000145423	199.29	-1.68814	0.460389	-3.66677	0.000245632	0.00805033	SFRP2
																		ENSG00000138606	40.4036	-1.68918	0.415722	-4.06325	4.83942e-05	0.00223458	SHF
																		ENSG00000181458	32.2962	-1.70015	0.477767	-3.55853	0.00037293	0.0111332	TMEM45A
																		ENSG00000123810	44.2135	-1.72396	0.536827	-3.21138	0.00132098	0.0278143	B9D2
																		ENSG00000159335	721.37	-1.72503	0.367461	-4.69446	2.67314e-06	0.000241319	PTMS
																		ENSG00000178531	96.5439	-1.73652	0.376583	-4.61127	4.0022e-06	0.000317564	CTXN1
																		ENSG00000167371	22.9599	-1.74772	0.520574	-3.3573	0.000787065	0.0187019	PRRT2
																		ENSG00000134874	116.431	-1.76178	0.284565	-6.19115	5.97252e-10	2.50116e-07	DZIP1
																		ENSG00000198795	276.573	-1.77771	0.401305	-4.42982	9.4313e-06	0.000626371	ZNF521
																		ENSG00000163545	36.1966	-1.77918	0.44536	-3.99492	6.4716e-05	0.00281982	NUAK2
																		ENSG00000166803	103.494	-1.78227	0.306286	-5.81897	5.92098e-09	1.7853e-06	PCLAF
																		ENSG00000245694	13.1956	-1.78449	0.571504	-3.12244	0.00179356	0.0339695	CRNDE
																		ENSG00000166130	15.4189	-1.78852	0.57306	-3.121	0.00180239	0.0339865	IKBIP
																		ENSG00000171044	22.0969	-1.79227	0.464062	-3.86215	0.000112396	0.00448275	XKR6
																		ENSG00000072041	15.4494	-1.79347	0.534236	-3.35707	0.000787724	0.0187019	SLC6A15
																		ENSG00000132718	64.1233	-1.79712	0.358796	-5.00875	5.47852e-07	6.25714e-05	SYT11
																		ENSG00000143344	24.9844	-1.79861	0.474591	-3.78981	0.00015076	0.00559818	RGL1
																		ENSG00000165113	100.246	-1.79864	0.33702	-5.33689	9.45549e-08	1.5839e-05	GKAP1
																		ENSG00000167100	31.5052	-1.79927	0.539532	-3.33488	0.000853368	0.0200017	SAMD14
																		ENSG00000171004	36.9395	-1.8118	0.426113	-4.25193	2.11939e-05	0.00117904	HS6ST2
																		ENSG00000138795	36.1865	-1.81714	0.564298	-3.22018	0.0012811	0.0271643	LEF1
																		ENSG00000118407	55.9357	-1.81921	0.430744	-4.22342	2.40625e-05	0.00129098	FILIP1
																		ENSG00000183323	22.4157	-1.82063	0.551893	-3.29887	0.000970737	0.0220404	CCDC125
																		ENSG00000163449	36.5082	-1.84049	0.538502	-3.4178	0.000631295	0.0158699	TMEM169
																		ENSG00000247240	11.4047	-1.84396	0.586338	-3.14488	0.00166155	0.0325778	UBL7-DT
																		ENSG00000221164	25.8184	-1.84834	0.577971	-3.19797	0.00138396	0.0286996	SNORA11F
																		ENSG00000185565	24.4619	-1.85467	0.620175	-2.99056	0.0027847	0.0454844	LSAMP
																		ENSG00000185201	53.7906	-1.85802	0.383971	-4.83895	1.30528e-06	0.000135713	IFITM2
																		ENSG00000091986	56.2339	-1.86656	0.39429	-4.73398	2.20159e-06	0.000207445	CCDC80
																		ENSG00000162998	161.366	-1.87019	0.429369	-4.35568	1.32654e-05	0.000820352	FRZB
																		ENSG00000106571	87.6348	-1.87616	0.421437	-4.45181	8.5148e-06	0.000580856	GLI3
																		ENSG00000270894	29.6911	-1.88048	0.470396	-3.99765	6.39744e-05	0.00279559	ENSG00000270894
																		ENSG00000060718	46.3051	-1.88238	0.555999	-3.38558	0.00071028	0.0172157	COL11A1
																		ENSG00000204186	27.4297	-1.89345	0.442854	-4.27556	1.90658e-05	0.00107707	ZDBF2
																		ENSG00000213123	15.8636	-1.89935	0.600249	-3.16428	0.00155468	0.0310854	DYNLT2B
																		ENSG00000151948	21.7565	-1.90046	0.581011	-3.27095	0.00107185	0.0235901	GLT1D1
																		ENSG00000026025	131.999	-1.91428	0.339064	-5.64576	1.64449e-08	4.13204e-06	VIM
																		ENSG00000171617	27.5385	-1.91705	0.510939	-3.75202	0.000175418	0.0062226	ENC1
																		ENSG00000132635	80.7164	-1.92062	0.466659	-4.11569	3.8603e-05	0.00187735	PCED1A
																		ENSG00000100154	72.3339	-1.92983	0.425855	-4.53165	5.85234e-06	0.0004325	TTC28
																		ENSG00000160111	25.892	-1.93454	0.570282	-3.39226	0.000693193	0.0169377	CPAMD8
																		ENSG00000161638	26.3919	-1.9363	0.446391	-4.33768	1.43995e-05	0.000875352	ITGA5
																		ENSG00000131116	451.358	-1.94636	0.309069	-6.29749	3.02502e-10	1.38198e-07	ZNF428
																		ENSG00000169169	21.7827	-1.9473	0.550015	-3.54046	0.000399432	0.0116028	CPT1C
																		ENSG00000078401	28.1572	-1.95907	0.609498	-3.21423	0.00130794	0.0276169	EDN1
																		ENSG00000221303	33.6242	-1.97663	0.51424	-3.84379	0.00012115	0.00474405	SNORA79
																		ENSG00000139910	89.3442	-1.98939	0.399956	-4.97402	6.55802e-07	7.32361e-05	NOVA1
																		ENSG00000105204	38.1078	-1.99781	0.436967	-4.572	4.83096e-06	0.000367836	DYRK1B
																		ENSG00000243279	44.3557	-2.0095	0.483871	-4.15296	3.28196e-05	0.0017003	PRAF2
																		ENSG00000080823	20.056	-2.02204	0.613335	-3.2968	0.000977938	0.0221637	MOK
																		ENSG00000220205	18.1044	-2.02268	0.669481	-3.02126	0.00251723	0.0422603	VAMP2
																		ENSG00000106003	228.508	-2.03355	0.436717	-4.65645	3.21712e-06	0.000274773	LFNG
																		ENSG00000140937	70.2324	-2.04064	0.530782	-3.8446	0.000120751	0.00474075	CDH11
																		ENSG00000107796	22.4096	-2.05914	0.604994	-3.40357	0.000665102	0.0164919	ACTA2
																		ENSG00000139437	54.878	-2.06774	0.510507	-4.05037	5.11369e-05	0.00232211	TCHP
																		ENSG00000231365	11.9228	-2.07141	0.690653	-2.9992	0.00270691	0.0444062	WARS2-AS1
																		ENSG00000075213	118.65	-2.10725	0.375518	-5.61159	2.00482e-08	4.87494e-06	SEMA3A
																		ENSG00000141622	79.0881	-2.11493	0.484382	-4.36624	1.26403e-05	0.00079402	RNF165
																		ENSG00000170381	19.9457	-2.12638	0.500694	-4.24686	2.16783e-05	0.001189	SEMA3E
																		ENSG00000111490	28.1547	-2.12896	0.53408	-3.98621	6.71374e-05	0.0029169	TBC1D30
																		ENSG00000120738	29.4122	-2.14536	0.493999	-4.34285	1.40648e-05	0.000858466	EGR1
																		ENSG00000103528	39.621	-2.14879	0.465324	-4.61784	3.87751e-06	0.000314287	SYT17
																		ENSG00000233098	41.9211	-2.15698	0.397839	-5.42175	5.90169e-08	1.14069e-05	LOC339260
																		ENSG00000160051	12.3918	-2.16853	0.598416	-3.62378	0.000290327	0.00921033	IQCC
																		ENSG00000151490	24.2282	-2.17761	0.62189	-3.5016	0.000462474	0.0127464	PTPRO
																		ENSG00000197565	38.5021	-2.17837	0.408952	-5.3267	1.00013e-07	1.65301e-05	COL4A6
																		ENSG00000185361	34.9443	-2.18471	0.499602	-4.37291	1.22604e-05	0.00077338	TNFAIP8L1
																		ENSG00000277715	14.4705	-2.19445	0.71438	-3.07183	0.00212753	0.0380483	ENSG00000277715
																		ENSG00000161082	48.5625	-2.19804	0.495961	-4.43188	9.34131e-06	0.000625312	CELF5
																		ENSG00000121966	30.2483	-2.2142	0.631989	-3.50353	0.000459128	0.0127404	CXCR4
																		ENSG00000117477	22.5289	-2.21976	0.506617	-4.38154	1.17845e-05	0.000752812	CCDC181
																		ENSG00000182752	36.3135	-2.23323	0.427155	-5.22814	1.71222e-07	2.60742e-05	PAPPA
																		ENSG00000121851	31.9386	-2.25531	0.484561	-4.65433	3.25029e-06	0.000275289	POLR3GL
																		ENSG00000092377	14.4229	-2.28339	0.614651	-3.71493	0.000203259	0.00702012	TBL1Y
																		ENSG00000214174	11.2591	-2.29246	0.679177	-3.37534	0.000737232	0.0177265	AMZ2P1
																		ENSG00000071246	25.7418	-2.29928	0.722919	-3.18055	0.00146996	0.029988	VASH1
																		ENSG00000204335	26.7213	-2.31295	0.76976	-3.00477	0.00265785	0.0437295	SP5
																		ENSG00000099284	17.5064	-2.32437	0.525425	-4.42378	9.69883e-06	0.000638514	MACROH2A2
																		ENSG00000115758	95.0395	-2.332	0.377851	-6.17175	6.75395e-10	2.75196e-07	ODC1
																		ENSG00000157851	107.128	-2.34851	0.480825	-4.88435	1.03772e-06	0.000110955	DPYSL5
																		ENSG00000148204	60.4428	-2.3741	0.462607	-5.13201	2.86662e-07	3.75802e-05	CRB2
																		ENSG00000231160	17.6639	-2.39071	0.747029	-3.20029	0.00137289	0.0286002	ENSG00000231160
																		ENSG00000100146	17.5802	-2.41256	0.586422	-4.11404	3.88794e-05	0.00188471	SOX10
																		ENSG00000182916	27.1922	-2.42275	0.563645	-4.29837	1.72061e-05	0.00100934	TCEAL7
																		ENSG00000145721	97.5381	-2.44996	0.50711	-4.83123	1.35694e-06	0.000140118	LIX1
																		ENSG00000134072	10.0036	-2.46248	0.792989	-3.10532	0.00190075	0.0349887	CAMK1
																		ENSG00000078018	93.2117	-2.46537	0.802887	-3.07063	0.00213606	0.0381555	MAP2
																		ENSG00000137474	12.6957	-2.50716	0.729426	-3.43717	0.000587833	0.0150461	MYO7A
																		ENSG00000100027	35.5623	-2.51916	0.454583	-5.54169	2.99562e-08	6.64147e-06	YPEL1
																		ENSG00000227388	10.5854	-2.52804	0.721169	-3.50547	0.000455797	0.0127404	ENSG00000227388
																		ENSG00000166923	10.1631	-2.55068	0.788032	-3.23677	0.0012089	0.0260678	GREM1
																		ENSG00000141449	185.288	-2.57131	0.8234	-3.1228	0.00179141	0.0339695	GREB1L
																		ENSG00000272851	18.6541	-2.57419	0.694701	-3.70546	0.000211006	0.00712847	ENSG00000272851
																		ENSG00000135333	40.6803	-2.58168	0.484809	-5.32514	1.00873e-07	1.65301e-05	EPHA7
																		ENSG00000004848	14.2307	-2.62141	0.735985	-3.56176	0.000368371	0.011019	ARX
																		ENSG00000110693	24.8751	-2.65749	0.69555	-3.82071	0.00013307	0.00507142	SOX6
																		ENSG00000145284	29.6821	-2.71636	0.75602	-3.59297	0.000326928	0.0101624	SCD5
																		ENSG00000066032	24.8829	-2.77652	0.573751	-4.83925	1.30331e-06	0.000135713	CTNNA2
																		ENSG00000168772	34.254	-2.79569	0.591236	-4.72856	2.26123e-06	0.000211741	CXXC4
																		ENSG00000252481	23.3825	-2.80327	0.64717	-4.33159	1.48038e-05	0.000896315	SCARNA13
																		ENSG00000145824	109.854	-2.81512	0.521962	-5.39334	6.91613e-08	1.24128e-05	CXCL14
																		ENSG00000204065	11.2705	-2.8199	0.715373	-3.94187	8.085e-05	0.00337644	TCEAL5
																		ENSG00000153132	22.012	-2.83983	0.690963	-4.10996	3.95723e-05	0.00190604	CLGN
																		ENSG00000238372	22.5331	-2.84133	0.836315	-3.39743	0.000680209	0.0167289	ENSG00000238372
																		ENSG00000116106	117.777	-2.84982	0.40273	-7.07626	1.48092e-12	1.59474e-09	EPHA4
																		ENSG00000260230	15.5496	-2.85995	0.893401	-3.2012	0.00136857	0.0286002	FRRS1L
																		ENSG00000131188	15.9081	-2.87537	0.67253	-4.27545	1.90751e-05	0.00107707	PRR7
																		ENSG00000184349	263.293	-2.88911	0.389398	-7.41941	1.17642e-13	1.61233e-10	EFNA5
																		ENSG00000186007	11.6592	-2.89292	0.86672	-3.33778	0.000844507	0.0198624	LEMD1
																		ENSG00000112280	145.103	-2.89916	0.41752	-6.94376	3.81786e-12	3.8372e-09	COL9A1
																		ENSG00000146242	54.9187	-2.92062	0.546805	-5.34124	9.23106e-08	1.58145e-05	TPBG
																		ENSG00000176399	23.7981	-2.93823	0.786388	-3.73637	0.000186698	0.00650038	DMRTA1
																		ENSG00000169554	79.6551	-2.96931	0.540666	-5.49195	3.97511e-08	8.20943e-06	ZEB2
																		ENSG00000111186	48.1732	-3.00828	0.662789	-4.53882	5.65706e-06	0.000424308	WNT5B
																		ENSG00000148516	24.1896	-3.01803	0.782778	-3.85554	0.000115476	0.00456932	ZEB1
																		ENSG00000009709	16.4677	-3.10846	0.723446	-4.29674	1.73329e-05	0.00101284	PAX7
																		ENSG00000234616	11.1761	-3.1334	0.805188	-3.89152	9.96192e-05	0.0040695	JRK
																		ENSG00000179431	42.674	-3.15598	0.617505	-5.11085	3.20707e-07	4.08463e-05	FJX1
																		ENSG00000102678	19.1604	-3.17748	0.726521	-4.37356	1.22239e-05	0.00077338	FGF9
																		ENSG00000188064	16.6788	-3.19495	0.829654	-3.85094	0.000117664	0.00464371	WNT7B
																		ENSG00000181541	30.6684	-3.20001	0.59446	-5.38305	7.32361e-08	1.29895e-05	MAB21L2
																		ENSG00000110900	27.5592	-3.20263	0.582508	-5.498	3.84128e-08	8.15649e-06	TSPAN11
																		ENSG00000166147	37.7974	-3.2999	0.554175	-5.95463	2.60667e-09	8.3613e-07	FBN1
																		ENSG00000270492	10.9231	-3.31066	0.92281	-3.58758	0.000333755	0.0102479	ENSG00000270492
																		ENSG00000266074	21.6526	-3.33228	0.636388	-5.23623	1.63889e-07	2.52121e-05	BAHCC1
																		ENSG00000134532	34.5278	-3.33429	0.67199	-4.96181	6.98396e-07	7.74193e-05	SOX5
																		ENSG00000165655	278.777	-3.34015	0.713094	-4.68402	2.81303e-06	0.000250942	ZNF503
																		ENSG00000249784	148.535	-3.36265	0.484995	-6.93338	4.1089e-12	3.87161e-09	SCARNA22
																		ENSG00000139219	96.4043	-3.37665	1.02512	-3.29392	0.000988015	0.0222318	COL2A1
																		ENSG00000071909	22.562	-3.43351	0.634036	-5.41532	6.11783e-08	1.14543e-05	MYO3B
																		ENSG00000103260	80.1907	-3.44028	0.616609	-5.57935	2.41419e-08	5.68692e-06	METRN
																		ENSG00000100433	59.1526	-3.44111	0.95708	-3.59543	0.000323861	0.0101087	KCNK10
																		ENSG00000276644	70.9415	-3.44388	0.542915	-6.34331	2.24878e-10	1.09363e-07	DACH1
																		ENSG00000064300	11.4063	-3.4897	0.895672	-3.89618	9.77212e-05	0.00400338	NGFR
																		ENSG00000181234	11.5969	-3.51127	0.848483	-4.13829	3.4991e-05	0.00173528	TMEM132C
																		ENSG00000175745	181.017	-3.51525	0.991933	-3.54383	0.000394355	0.0114996	NR2F1
																		ENSG00000105290	21.576	-3.55197	0.685326	-5.18289	2.18468e-07	3.16695e-05	APLP1
																		ENSG00000271270	10.8811	-3.57714	1.02497	-3.48998	0.000483061	0.0131693	TMCC1-DT
																		ENSG00000183833	13.4301	-3.65035	0.7676	-4.75553	1.97924e-06	0.000188854	CFAP91
																		ENSG00000280660	11.1047	-3.6659	0.858381	-4.27072	1.94843e-05	0.00109606	ENSG00000280660
																		ENSG00000259439	157.125	-3.69882	0.44893	-8.23918	1.73389e-16	5.22801e-13	LINC01833
																		ENSG00000146374	36.221	-3.70154	0.655215	-5.64936	1.61048e-08	4.11519e-06	RSPO3
																		ENSG00000157168	40.6202	-3.70313	0.553273	-6.69312	2.18455e-11	1.5683e-08	NRG1
																		ENSG00000089116	20.4296	-3.76993	0.695669	-5.41914	5.98848e-08	1.14281e-05	LHX5
																		ENSG00000138083	346.208	-3.79366	0.44987	-8.43278	3.37546e-17	1.27221e-13	SIX3
																		ENSG00000159307	25.3451	-3.89026	0.718521	-5.41426	6.15416e-08	1.14543e-05	SCUBE1
																		ENSG00000170558	376.05	-3.90302	0.416015	-9.38193	6.47748e-21	8.82589e-17	CDH2
																		ENSG00000091656	189.906	-3.96594	0.786649	-5.04156	4.61752e-07	5.5249e-05	ZFHX4
																		ENSG00000198732	27.4325	-3.98843	0.737158	-5.41055	6.2833e-08	1.15521e-05	SMOC1
																		ENSG00000138696	11.9983	-3.99767	0.941553	-4.24583	2.17786e-05	0.001189	BMPR1B
																		ENSG00000104490	84.9584	-4.02375	0.592181	-6.7948	1.08465e-11	9.08455e-09	NCALD
																		ENSG00000018625	104.657	-4.06607	0.879443	-4.62346	3.77401e-06	0.000307551	ATP1A2
																		ENSG00000164708	23.7309	-4.09544	0.787367	-5.20144	1.97754e-07	2.89451e-05	PGAM2
																		ENSG00000137573	40.6164	-4.09781	0.671142	-6.10573	1.02333e-09	3.76288e-07	SULF1
																		ENSG00000109339	135.149	-4.29526	0.460899	-9.31932	1.17085e-20	8.82589e-17	MAPK10
																		ENSG00000151376	16.7908	-4.29931	0.936024	-4.59316	4.36583e-06	0.000341033	ME3
																		ENSG00000143195	10.0836	-4.46738	0.935981	-4.77294	1.81555e-06	0.000175457	ILDR2
																		ENSG00000214548	20.3724	-4.48439	0.877219	-5.11206	3.1867e-07	4.08463e-05	MEG3
																		ENSG00000106689	57.6364	-4.54957	0.603889	-7.53379	4.92902e-14	7.431e-11	LHX2
																		ENSG00000107249	22.7088	-4.57548	0.737152	-6.20696	5.40181e-10	2.32679e-07	GLIS3
																		ENSG00000176165	31.847	-4.82887	0.733792	-6.58071	4.682e-11	2.94107e-08	FOXG1
																		ENSG00000267909	20.0986	-5.17772	0.80528	-6.42971	1.27848e-10	6.88369e-08	CCDC177
																		ENSG00000007372	292.255	-5.52906	0.996649	-5.54765	2.89532e-08	6.51491e-06	PAX6
																		ENSG00000134438	110.866	-5.60096	0.826574	-6.77612	1.23446e-11	9.79508e-09	RAX
																		ENSG00000109906	86.5876	-5.65831	0.920185	-6.1491	7.7922e-10	2.94135e-07	ZBTB16
																		ENSG00000252712	11.9912	-5.71577	1.26312	-4.52514	6.03558e-06	0.000441711	SCARNA14
																		ENSG00000185559	316.229	-5.78459	1.00444	-5.759	8.46159e-09	2.34876e-06	DLK1
																		ENSG00000229847	15.3387	-6.0927	1.19246	-5.10937	3.23239e-07	4.08463e-05	EMX2OS
																		ENSG00000257935	23.4472	-6.12042	1.04161	-5.87591	4.20514e-09	1.29381e-06	ENSG00000257935
																		ENSG00000115507	53.1563	-6.1273	0.708643	-8.64653	5.30911e-18	2.66801e-14	OTX1
																		ENSG00000172987	10.8096	-6.31463	1.31367	-4.80687	1.53314e-06	0.00015307	HPSE2
																		ENSG00000112319	13.1015	-6.59514	1.27976	-5.15344	2.55752e-07	3.49951e-05	EYA4
																		ENSG00000204347	50.3325	-6.80686	1.2507	-5.44246	5.25511e-08	1.04245e-05	BTBD17
																		ENSG00000142700	26.515	-6.88256	1.19554	-5.75687	8.56872e-09	2.34876e-06	DMRTA2
																		ENSG00000231609	12.8778	-7.30834	1.2314	-5.93498	2.93885e-09	9.23045e-07	EHBP1-AS1
																		ENSG00000236668	18.0144	-7.78577	1.20912	-6.43921	1.20098e-10	6.70593e-08	LHX2-AS1
																		ENSG00000170370	62.3779	-9.58177	1.60064	-5.98621	2.14783e-09	7.35926e-07	EMX2

## Sheet: STab6-Aggrewell ORA UP
Supplementary Table 6: Results of Gene Ontology enrichment analysis of upregulated DEGs in early Aggrewell organoids. Significance threshold: padj < 0.1.
D3												D5												D7												D9
	ONTOLOGY	ID	Description	GeneRatio	BgRatio	pvalue	p.adjust	qvalue	geneID	Count			ONTOLOGY	ID	Description	GeneRatio	BgRatio	pvalue	p.adjust	qvalue	geneID	Count			ONTOLOGY	ID	Description	GeneRatio	BgRatio	pvalue	p.adjust	qvalue	geneID	Count			ONTOLOGY	ID	Description	GeneRatio	BgRatio	pvalue	p.adjust	qvalue	geneID	Count
GO:0010035	BP	GO:0010035	response to inorganic substance	22/225	491/15358	3.34482e-06	0.00590496	0.00548209	GCLC/RASGRP2/HMOX1/CAV1/MET/TNNT2/ANXA11/MT2A/SYT4/EDNRB/CYP1B1/ACTA1/SYT2/DLG2/TTN/MT1E/PCSK1/MT1X/PLSCR1/PDGFA/MT1F/NEFL	22		GO:0005883	CC	GO:0005883	neurofilament	4/221	9/16081	4.14419e-06	0.00146704	0.00137413	CLDN11/NEFM/INA/NEFL	4		GO:0061318	BP	GO:0061318	renal filtration cell differentiation	7/379	22/15358	6.53179e-07	0.00143782	0.0013187	PROM1/BMP4/EDNRB/IQGAP1/MYO1E/MAGI2/CD24	7		GO:0045296	MF	GO:0045296	cadherin binding	35/365	329/15631	5.99325e-14	3.98551e-11	3.46977e-11	GPRC5A/CAPG/LIMA1/PKP2/CDH3/PFKP/COBLL1/DOCK9/EZR/MICALL1/MYH9/NDRG1/PPP1R13L/PDLIM1/KRT18/SPTBN1/AHNAK/KDR/CDC42EP1/TES/FLNB/TLN1/CGN/ANK3/CAST/F11R/LAD1/SLC3A2/VASN/JUP/SFN/EPS8L2/PLEC/ANXA2/PKP3	35
GO:0007015	BP	GO:0007015	actin filament organization	20/225	422/15358	4.14121e-06	0.00590496	0.00548209	CAPG/LIMA1/FSCN1/EZR/MET/CXCL12/WIPF1/MAD2L2/TNNT2/ARRB1/RHOF/ACTA1/IQGAP2/DIAPH2/TTN/PPARGC1B/DLC1/SYNPO2/RFLNB/S100A10	20		GO:0099160	CC	GO:0099160	postsynaptic intermediate filament cytoskeleton	3/221	4/16081	1.01396e-05	0.00179471	0.00168104	NEFM/INA/NEFL	3		GO:0072112	BP	GO:0072112	glomerular visceral epithelial cell differentiation	7/379	22/15358	6.53179e-07	0.00143782	0.0013187	PROM1/BMP4/EDNRB/IQGAP1/MYO1E/MAGI2/CD24	7		GO:0034109	BP	GO:0034109	homotypic cell-cell adhesion	17/355	84/15358	6.55655e-12	3.10256e-08	2.55912e-08	CD99/PKP2/DSP/MYH9/HSPB1/FN1/EMILIN2/TLN1/ANK3/F11R/CSRP1/PLPP3/JAK1/JUP/C1QTNF1/PEAR1/LYN	17
GO:0010038	BP	GO:0010038	response to metal ion	17/225	319/15358	4.84013e-06	0.00590496	0.00548209	GCLC/RASGRP2/HMOX1/CAV1/TNNT2/ANXA11/MT2A/SYT4/ACTA1/SYT2/DLG2/TTN/MT1E/PCSK1/MT1X/PLSCR1/MT1F	17		GO:0045121	CC	GO:0045121	membrane raft	14/221	311/16081	0.000105481	0.00965653	0.00904492	ADCY2/ADCYAP1R1/NOS1/HMOX1/UNC5B/KDR/RFTN1/EDNRB/PLPP2/HK1/PDPN/LCK/PLSCR1/S100A10	14		GO:0072311	BP	GO:0072311	glomerular epithelial cell differentiation	7/379	23/15358	9.19124e-07	0.00143782	0.0013187	PROM1/BMP4/EDNRB/IQGAP1/MYO1E/MAGI2/CD24	7		GO:0005911	CC	GO:0005911	cell-cell junction	36/369	468/16081	2.14479e-10	9.15824e-08	7.83412e-08	PKP2/CDH3/GRHL2/EZR/DSP/MYH9/NDRG1/TJP3/RASIP1/DDX58/PDLIM1/KRT18/PERP/VEGFA/AHNAK/CDC42EP1/CGNL1/CLDN10/TLN1/ATP1B1/NECTIN4/CGN/SH3KBP1/ANK3/PCDH1/F11R/PLPP3/JCAD/JUP/NECTIN3/ANXA2/PKP3/MAGI2/KAZN/DPP4/LYN	36
GO:0010273	BP	GO:0010273	detoxification of copper ion	4/225	11/15358	1.36543e-05	0.00999497	0.00927919	MT2A/MT1E/MT1X/MT1F	4		GO:0098857	CC	GO:0098857	membrane microdomain	14/221	312/16081	0.000109113	0.00965653	0.00904492	ADCY2/ADCYAP1R1/NOS1/HMOX1/UNC5B/KDR/RFTN1/EDNRB/PLPP2/HK1/PDPN/LCK/PLSCR1/S100A10	14		GO:0045121	CC	GO:0045121	membrane raft	22/397	311/16081	1.01197e-05	0.00167591	0.00150669	SYNJ2/ADCY2/NOS1/EZR/KDR/RFTN1/EDNRB/FURIN/PLPP2/PLPP3/PDPN/PRNP/CAVIN1/ANXA2/LCK/LYPD6/PLSCR1/CD55/MME/S100A10/LYN/CD24	22		GO:0001667	BP	GO:0001667	ameboidal-type cell migration	34/355	410/15358	1.11599e-10	2.64044e-07	2.17795e-07	ISL1/ATP2B4/SEMA3C/TNS1/HMOX1/MYH9/FERMT1/PTN/MET/HSPB1/PDLIM1/GATA3/ARHGDIB/VEGFA/FN1/GLIPR2/RREB1/BMP4/KDR/RAB25/EDNRB/KLF4/THBS1/ARID5B/PLPP3/HAND2/JCAD/PRKCE/JUP/PLEC/GATA2/CCBE1/TACSTD2/DPP4	34
GO:0030667	CC	GO:0030667	secretory granule membrane	14/233	274/16081	4.80169e-05	0.0151686	0.0132572	DSP/SCG3/CAV1/MLEC/VAMP8/ITPR2/SERPINB6/SYT4/RHOF/SYT2/IQGAP2/FABP5/AGPAT2/TMEM63A	14		GO:0045178	CC	GO:0045178	basal part of cell	11/221	247/16081	0.000633535	0.0373785	0.0350111	CLDN11/SLC4A11/MET/SLC16A10/SLC6A6/SLC16A3/ERBB2/PTH1R/PDPN/KCNJ4/P2RY1	11		GO:0098857	CC	GO:0098857	membrane microdomain	22/397	312/16081	1.06442e-05	0.00167591	0.00150669	SYNJ2/ADCY2/NOS1/EZR/KDR/RFTN1/EDNRB/FURIN/PLPP2/PLPP3/PDPN/PRNP/CAVIN1/ANXA2/LCK/LYPD6/PLSCR1/CD55/MME/S100A10/LYN/CD24	22		GO:0045121	CC	GO:0045121	membrane raft	27/369	311/16081	3.29267e-09	5.02438e-07	4.29794e-07	ATP2B4/SYNJ2/EZR/HMOX1/SLC9A3R1/CBLB/ARID3A/AHNAK/KDR/RFTN1/EDNRB/MYOF/FURIN/ATP1B1/STOM/KCNMA1/PLPP3/PRNP/CAVIN1/ANXA2/LYPD6/PLSCR1/CD55/DPP4/S100A10/MYO1C/LYN	27
GO:0031012	CC	GO:0031012	extracellular matrix	19/233	496/16081	0.000115747	0.0151686	0.0132572	ANOS1/PKM/CCDC80/TFPI2/PTPRZ1/RARRES2/AEBP1/CXCL12/FN1/ANXA11/SERPINB6/ADAMTS8/COL6A1/COL6A2/ADAMTS16/TIMP4/SPON2/PLSCR1/S100A10	19		GO:0009925	CC	GO:0009925	basal plasma membrane	10/221	231/16081	0.00137407	0.0694887	0.0650875	SLC4A11/MET/SLC16A10/SLC6A6/SLC16A3/ERBB2/PTH1R/PDPN/KCNJ4/P2RY1	10		GO:0045178	CC	GO:0045178	basal part of cell	19/397	247/16081	1.26721e-05	0.00167591	0.00150669	SLC4A4/SLC23A2/SLC7A8/EZR/DSP/MET/LIN7A/SLC16A10/SLC6A6/SLC16A3/ERBB2/PHLDB2/PLPP3/PDPN/SLC3A2/P2RY1/ANXA2/AJAP1/ENPP1	19		GO:0098857	CC	GO:0098857	membrane microdomain	27/369	312/16081	3.53001e-09	5.02438e-07	4.29794e-07	ATP2B4/SYNJ2/EZR/HMOX1/SLC9A3R1/CBLB/ARID3A/AHNAK/KDR/RFTN1/EDNRB/MYOF/FURIN/ATP1B1/STOM/KCNMA1/PLPP3/PRNP/CAVIN1/ANXA2/LYPD6/PLSCR1/CD55/DPP4/S100A10/MYO1C/LYN	27
GO:0030312	CC	GO:0030312	external encapsulating structure	19/233	497/16081	0.000118814	0.0151686	0.0132572	ANOS1/PKM/CCDC80/TFPI2/PTPRZ1/RARRES2/AEBP1/CXCL12/FN1/ANXA11/SERPINB6/ADAMTS8/COL6A1/COL6A2/ADAMTS16/TIMP4/SPON2/PLSCR1/S100A10	19		GO:0017046	MF	GO:0017046	peptide hormone binding	5/211	45/15631	0.000336617	0.0839225	0.0754874	ADCYAP1R1/VIPR2/EDNRB/PTH1R/GALR2	5		GO:0016323	CC	GO:0016323	basolateral plasma membrane	17/397	206/16081	1.46068e-05	0.00167591	0.00150669	SLC4A4/SLC23A2/SLC7A8/EZR/DSP/LIN7A/SLC16A10/SLC6A6/SLC16A3/ERBB2/PLPP3/PDPN/SLC3A2/P2RY1/ANXA2/AJAP1/ENPP1	17		GO:0042060	BP	GO:0042060	wound healing	31/355	386/15358	1.68728e-09	2.6614e-06	2.19524e-06	SYT7/CDH3/DSP/HMOX1/MYH9/FERMT1/TFPI2/HSPB1/VEGFA/FN1/MSX2/RREB1/KDR/EMILIN2/DYSF/TLN1/THBS1/MYOF/TPM1/SERPING1/F11R/CSRP1/PLPP3/PRKCE/C1QTNF1/PLEC/GATA2/PEAR1/PLSCR1/PDGFA/LYN	31
GO:0061687	BP	GO:0061687	detoxification of inorganic compound	4/225	14/15358	4.00086e-05	0.0244053	0.0226575	MT2A/MT1E/MT1X/MT1F	4		GO:0004999	MF	GO:0004999	vasoactive intestinal polypeptide receptor activity	2/211	3/15631	0.000539248	0.0839225	0.0754874	ADCYAP1R1/VIPR2	2		GO:0009925	CC	GO:0009925	basal plasma membrane	18/397	231/16081	1.79818e-05	0.00167591	0.00150669	SLC4A4/SLC23A2/SLC7A8/EZR/DSP/MET/LIN7A/SLC16A10/SLC6A6/SLC16A3/ERBB2/PLPP3/PDPN/SLC3A2/P2RY1/ANXA2/AJAP1/ENPP1	18		GO:0003206	BP	GO:0003206	cardiac chamber morphogenesis	16/355	122/15358	2.11268e-08	2.06836e-05	1.70607e-05	ISL1/PKP2/SEMA3C/GRHL2/DSP/PPP1R13L/GATA3/ADGRG6/TNNT2/MSX2/BMP4/SMAD6/TPM1/HAND2/HEY1/RYR2	16
GO:0001726	CC	GO:0001726	ruffle	10/233	177/16081	0.000261958	0.0250825	0.0219218	CAPG/LIMA1/RASGRP2/FSCN1/EZR/FERMT1/WIPF1/FGD5/DLC1/SPRY4	10		GO:0099184	MF	GO:0099184	structural constituent of postsynaptic intermediate filament cytoskeleton	2/211	3/15631	0.000539248	0.0839225	0.0754874	INA/NEFL	2		GO:0016324	CC	GO:0016324	apical plasma membrane	21/397	311/16081	3.21182e-05	0.00249451	0.00224264	PROM1/SLC15A1/SLC23A2/SLC7A8/EZR/ATP6V0A4/UPK2/SCNN1A/RIPOR2/FN1/SLC6A6/KCNK1/SLC16A3/ERBB2/TNIK/SORBS2/PDPN/SLC3A2/P2RY1/ADGRG2/AJAP1	21		GO:0090132	BP	GO:0090132	epithelium migration	25/355	294/15358	2.18994e-08	2.06836e-05	1.70607e-05	ATP2B4/GRHL2/HMOX1/MYH9/FERMT1/PTN/MET/HSPB1/GATA3/VEGFA/GLIPR2/RREB1/BMP4/KDR/RAB25/KLF4/THBS1/PLPP3/JCAD/PRKCE/JUP/GATA2/CCBE1/TACSTD2/DPP4	25
GO:0030033	BP	GO:0030033	microvillus assembly	4/225	16/15358	7.1085e-05	0.0313995	0.0291508	FSCN1/FXYD5/EZR/TNIK	4		GO:0042562	MF	GO:0042562	hormone binding	6/211	76/15631	0.000561355	0.0839225	0.0754874	ADCYAP1R1/CRYM/VIPR2/EDNRB/PTH1R/GALR2	6		GO:0045177	CC	GO:0045177	apical part of cell	23/397	371/16081	5.19361e-05	0.00341605	0.00307113	PROM1/SLC15A1/SLC23A2/SLC7A8/EZR/EPB41L4B/ATP6V0A4/UPK2/SCNN1A/RIPOR2/FN1/SLC6A6/KCNK1/SLC16A3/ERBB2/TNIK/SORBS2/PDPN/SLC3A2/CLIC4/P2RY1/ADGRG2/AJAP1	23		GO:0002934	BP	GO:0002934	desmosome organization	6/355	10/15358	2.8405e-08	2.06836e-05	1.70607e-05	PKP2/DSP/PERP/GRHL1/JUP/PKP3	6
GO:0071276	BP	GO:0071276	cellular response to cadmium ion	5/225	31/15358	8.03842e-05	0.0313995	0.0291508	HMOX1/MT2A/MT1E/MT1X/MT1F	5		GO:0030672	CC	GO:0030672	synaptic vesicle membrane	6/221	101/16081	0.00269755	0.0954933	0.0894451	SYNGR1/SLC30A3/SLC17A5/UNC13A/SYPL2/SYT2	6		GO:0099160	CC	GO:0099160	postsynaptic intermediate filament cytoskeleton	3/397	4/16081	5.86447e-05	0.00341605	0.00307113	NEFM/INA/NEFL	3		GO:0090130	BP	GO:0090130	tissue migration	25/355	299/15358	3.05971e-08	2.06836e-05	1.70607e-05	ATP2B4/GRHL2/HMOX1/MYH9/FERMT1/PTN/MET/HSPB1/GATA3/VEGFA/GLIPR2/RREB1/BMP4/KDR/RAB25/KLF4/THBS1/PLPP3/JCAD/PRKCE/JUP/GATA2/CCBE1/TACSTD2/DPP4	25
GO:0046685	BP	GO:0046685	response to arsenic-containing substance	5/225	33/15358	0.000109638	0.0364797	0.0338672	GCLC/HMOX1/CYP1B1/GSTO1/NEFL	5		GO:0099501	CC	GO:0099501	exocytic vesicle membrane	6/221	101/16081	0.00269755	0.0954933	0.0894451	SYNGR1/SLC30A3/SLC17A5/UNC13A/SYPL2/SYT2	6		GO:0032799	BP	GO:0032799	low-density lipoprotein receptor particle metabolic process	4/379	6/15358	5.26563e-06	0.00353023	0.00323777	MYLIP/FURIN/PCSK9/ANXA2	4		GO:0009913	BP	GO:0009913	epidermal cell differentiation	18/355	167/15358	6.21603e-08	2.97439e-05	2.45341e-05	PRKCH/CDH3/GRHL2/DSP/SLC9A3R1/MSX2/BMP4/GRHL1/KRT7/FLNB/KLF4/KRT8/OVOL1/SFN/PLEC/TMEM132E/MAFF/KAZN	18
GO:0071294	BP	GO:0071294	cellular response to zinc ion	4/225	19/15358	0.000146247	0.0412272	0.0382748	MT2A/MT1E/MT1X/MT1F	4														GO:0032802	BP	GO:0032802	low-density lipoprotein particle receptor catabolic process	4/379	6/15358	5.26563e-06	0.00353023	0.00323777	MYLIP/FURIN/PCSK9/ANXA2	4		GO:0010632	BP	GO:0010632	regulation of epithelial cell migration	21/355	226/15358	6.68009e-08	2.97439e-05	2.45341e-05	ATP2B4/HMOX1/PTN/MET/HSPB1/GATA3/VEGFA/GLIPR2/RREB1/BMP4/KDR/RAB25/KLF4/THBS1/PLPP3/JCAD/PRKCE/JUP/GATA2/CCBE1/TACSTD2	21
GO:0006882	BP	GO:0006882	cellular zinc ion homeostasis	5/225	35/15358	0.000146435	0.0412272	0.0382748	MT2A/MT1E/MT1X/SLC39A10/MT1F	5														GO:0032803	BP	GO:0032803	regulation of low-density lipoprotein particle receptor catabolic process	4/379	6/15358	5.26563e-06	0.00353023	0.00323777	MYLIP/FURIN/PCSK9/ANXA2	4		GO:0050878	BP	GO:0050878	regulation of body fluid levels	26/355	335/15358	7.27151e-08	2.97439e-05	2.45341e-05	ELOVL1/MYH9/TFPI2/MET/HSPB1/VEGFA/PRLR/FN1/EMILIN2/GRHL1/EDNRB/TLN1/THBS1/ADM/SERPING1/F11R/CSRP1/MYO5B/PRKCE/C1QTNF1/SFN/PLEC/PEAR1/PLSCR1/PDGFA/LYN	26
GO:0055069	BP	GO:0055069	zinc ion homeostasis	5/225	37/15358	0.000192	0.0501943	0.0465997	MT2A/MT1E/MT1X/SLC39A10/MT1F	5														GO:0072507	BP	GO:0072507	divalent inorganic cation homeostasis	28/379	448/15358	6.70445e-06	0.003933	0.00360717	NOS1/CXCL12/FAM20A/SLC30A3/ITPR2/MT1G/MT2A/KDR/EDNRB/SYPL2/ADM/CACNA2D1/UBASH3B/MT1E/P2RY1/LPAR3/PRNP/HAP1/BNIP3/GATA2/TMEM64/GPR157/LCK/CD55/MT1F/RYR2/LYN/CD24	28		GO:0031012	CC	GO:0031012	extracellular matrix	31/369	496/16081	4.61453e-07	3.42996e-05	2.93405e-05	ADAMTS6/LAMC2/ADAMTS2/MXRA5/TFPI2/SOD3/VEGFA/FN1/WNT6/ANXA11/FIBCD1/LGALS3/EMILIN2/MATN2/LAMC1/THBS1/COL6A1/COL6A2/SERPING1/MMP14/LAD1/NAV2/VASN/LINGO1/SERPINB9/ANXA2/CCBE1/PLSCR1/RELN/MFAP5/S100A10	31
GO:0008544	BP	GO:0008544	epidermis development	13/225	279/15358	0.000246629	0.0601775	0.055868	DSP/FERMT1/GLI1/SPINK5/HEY2/FLNB/YAP1/NOM1/FABP5/AGPAT2/ETV4/GDF3/PDGFA	13														GO:0005911	CC	GO:0005911	cell-cell junction	26/397	468/16081	0.000106132	0.00549529	0.00494042	EPB41L3/GRHL2/EZR/EPB41L4B/DSP/NDRG1/RASIP1/PDLIM1/LIN7A/PPL/CGNL1/MPP1/IQGAP1/MARVELD3/CGN/SH3KBP1/MYO1E/PLPP3/CLIC4/JUP/VSIG10/NECTIN3/ANXA2/MAGI2/AJAP1/LYN	26		GO:0030312	CC	GO:0030312	external encapsulating structure	31/369	497/16081	4.81962e-07	3.42996e-05	2.93405e-05	ADAMTS6/LAMC2/ADAMTS2/MXRA5/TFPI2/SOD3/VEGFA/FN1/WNT6/ANXA11/FIBCD1/LGALS3/EMILIN2/MATN2/LAMC1/THBS1/COL6A1/COL6A2/SERPING1/MMP14/LAD1/NAV2/VASN/LINGO1/SERPINB9/ANXA2/CCBE1/PLSCR1/RELN/MFAP5/S100A10	31
GO:0071280	BP	GO:0071280	cellular response to copper ion	4/225	22/15358	0.000266646	0.0609953	0.0566272	MT2A/MT1E/MT1X/MT1F	4														GO:0005902	CC	GO:0005902	microvillus	9/397	81/16081	0.00016897	0.00787398	0.00707894	PROM1/SLC7A8/EZR/SLC6A6/IQGAP2/MYO1E/PDPN/CLIC4/PDGFA	9		GO:0015629	CC	GO:0015629	actin cytoskeleton	30/369	478/16081	6.52424e-07	3.97979e-05	3.40438e-05	GAS7/CAPG/LIMA1/CTTNBP2/EZR/MYH9/DDX58/PDLIM1/SLC9A3R1/SPTBN1/MLPH/WIPF1/TNNT2/AHNAK/DSTN/SPECC1/CGNL1/FLNB/TPM1/CGN/LAD1/FBLIM1/MYO5B/KRT19/ABLIM3/JUP/HAP1/SMTNL2/MYO1C/TAX1BP3	30
GO:0032432	CC	GO:0032432	actin filament bundle	6/233	76/16081	0.000814204	0.062368	0.0545088	LIMA1/FSCN1/FLNB/ACTA1/SYNPO2/RFLNB	6														GO:0050673	BP	GO:0050673	epithelial cell proliferation	24/379	376/15358	2.18922e-05	0.00919151	0.00843005	SIRT1/FERMT1/FLT1/ESRP2/CDK6/CXCL12/GLI1/BMP4/BCL11B/KDR/CDKN1C/CNMD/EDNRB/MARVELD3/ERBB2/IGFBP4/VASH2/NFIB/PRKCA/PIK3CD/GATA2/PRKX/TBX1/APELA	24		GO:0008544	BP	GO:0008544	epidermis development	23/355	279/15358	1.42955e-07	5.20358e-05	4.29214e-05	PRKCH/LAMC2/CDH3/GRHL2/DSP/FERMT1/SLC9A3R1/MSX2/BMP4/GRHL1/KRT7/FLNB/KLF4/SVEP1/AGPAT2/KRT8/OVOL1/SFN/PLEC/TMEM132E/MAFF/KAZN/PDGFA	23
GO:0032528	BP	GO:0032528	microvillus organization	4/225	24/15358	0.000378542	0.0707519	0.0656851	FSCN1/FXYD5/EZR/TNIK	4														GO:0043588	BP	GO:0043588	skin development	18/379	235/15358	2.23314e-05	0.00919151	0.00843005	TRAF3IP2/GRHL2/DSP/FERMT1/MET/EXPH5/PPL/INHBA/BCL11B/GRHL1/FLNB/FRAS1/COL3A1/CLIC4/LDB2/JUP/ETV4/PDGFA	18		GO:0072659	BP	GO:0072659	protein localization to plasma membrane	22/355	273/15358	3.96953e-07	0.000110493	9.11394e-05	PRKCH/GOPC/PKP2/ATP2B4/EZR/SLC9A3R1/KRT18/SPTBN1/LGALS3/ATP1B1/ANK3/TNIK/MMP14/F11R/RAB31/NSG1/PRKCE/PRNP/JUP/NECTIN3/PKP3/S100A10	22
GO:0033622	BP	GO:0033622	integrin activation	4/225	24/15358	0.000378542	0.0707519	0.0656851	FERMT1/RASIP1/CXCL12/FN1	4														GO:0072503	BP	GO:0072503	cellular divalent inorganic cation homeostasis	26/379	428/15358	2.35027e-05	0.00919151	0.00843005	NOS1/CXCL12/SLC30A3/ITPR2/MT1G/MT2A/EDNRB/SYPL2/ADM/CACNA2D1/UBASH3B/MT1E/P2RY1/LPAR3/PRNP/HAP1/BNIP3/GATA2/TMEM64/GPR157/LCK/CD55/MT1F/RYR2/LYN/CD24	26		GO:0043588	BP	GO:0043588	skin development	20/355	235/15358	5.70635e-07	0.000150014	0.000123738	PRKCH/CDH3/ELOVL1/GRHL2/ADAMTS2/DSP/FERMT1/MET/MSX2/GRHL1/KRT7/FLNB/DACT2/KRT8/OVOL1/JUP/SFN/PLEC/KAZN/PDGFA	20
GO:0060415	BP	GO:0060415	muscle tissue morphogenesis	6/225	66/15358	0.00040378	0.0707519	0.0656851	DSP/TNNT2/HEY2/TTN/FOXH1/TBX1	6														GO:0030168	BP	GO:0030168	platelet activation	12/379	115/15358	2.68657e-05	0.00969851	0.00889504	DGKH/HSPB1/FN1/UBASH3B/PRKCA/PDPN/COL3A1/P2RY1/LCK/PLSCR1/PDGFA/LYN	12		GO:0001726	CC	GO:0001726	ruffle	16/369	177/16081	3.28608e-06	0.000175394	0.000150035	CAPG/LIMA1/EZR/MYH9/FERMT1/DDX58/SLC9A3R1/WIPF1/PSD4/TLN1/TPM1/FGD5/JCAD/EPS8L2/MYO1C/LAYN	16
GO:0048639	BP	GO:0048639	positive regulation of developmental growth	9/225	152/15358	0.000405953	0.0707519	0.0656851	EZR/CXCL12/GLI1/FN1/SYT4/HEY2/YAP1/SYT2/LPAR3	9														GO:0031528	CC	GO:0031528	microvillus membrane	5/397	24/16081	0.000257964	0.0109283	0.00982486	PROM1/SLC7A8/EZR/SLC6A6/PDPN	5		GO:0070527	BP	GO:0070527	platelet aggregation	10/355	60/15358	1.03522e-06	0.000244932	0.00020203	MYH9/HSPB1/FN1/EMILIN2/TLN1/F11R/CSRP1/C1QTNF1/PEAR1/LYN	10
GO:0099160	CC	GO:0099160	postsynaptic intermediate filament cytoskeleton	2/233	4/16081	0.00123039	0.072994	0.0637958	INA/NEFL	2														GO:0050678	BP	GO:0050678	regulation of epithelial cell proliferation	21/379	321/15358	5.01049e-05	0.0167959	0.0154044	SIRT1/FLT1/ESRP2/CDK6/CXCL12/GLI1/BMP4/BCL11B/KDR/CDKN1C/CNMD/EDNRB/MARVELD3/ERBB2/VASH2/NFIB/PRKCA/PIK3CD/GATA2/TBX1/APELA	21		GO:0001525	BP	GO:0001525	angiogenesis	30/355	498/15358	1.73157e-06	0.000387672	0.000319769	THSD7A/ISL1/ATP2B4/RORA/HMOX1/MYH9/RASIP1/HSPB1/VEGFA/FN1/TBX4/BMP4/KDR/SAT1/EMILIN2/BTG1/KLF4/THBS1/ADM/MMP14/JAK1/HAND2/HEY1/JCAD/JUP/GATA2/ANXA2/CCBE1/FOXO4/PDGFA	30
GO:0032781	BP	GO:0032781	positive regulation of ATP-dependent activity	5/225	44/15358	0.000440173	0.0732288	0.0679846	TNNT2/HSPA2/GTF2H2/PLSCR1/MYL4	5														GO:0002934	BP	GO:0002934	desmosome organization	4/379	10/15358	6.81388e-05	0.0213183	0.0195522	DSP/GRHL1/PRKCA/JUP	4		GO:0048568	BP	GO:0048568	embryonic organ development	27/355	423/15358	1.96977e-06	0.000405258	0.000334274	DLX6/TEAD3/GRHL2/PPP1R13L/HOXA1/GATA3/SLC9A3R1/TFEB/VEGFA/PRRX1/TBX4/BMP4/KDR/CDKN1C/TFAP2A/ADM/MMP14/HAND2/HEY1/CDX2/SPINT2/KRT19/GATA2/POU3F4/PDGFA/MFAP5/RYR2	27
GO:0003779	MF	GO:0003779	actin binding	17/228	417/15631	0.000136939	0.0750427	0.0691903	CAPG/LIMA1/FSCN1/FXYD5/EZR/FERMT1/CORO2A/WIPF1/TNNT2/FLNB/VASH2/IQGAP2/DIAPH2/TTN/PXK/SYNPO2/MYL4	17														GO:0042060	BP	GO:0042060	wound healing	23/379	386/15358	9.30417e-05	0.0238047	0.0218326	EPB41L4B/DSP/FERMT1/DGKH/HSPB1/FN1/PPL/KDR/DYSF/ERBB2/PHLDB2/UBASH3B/PRKCA/PLPP3/PDPN/COL3A1/P2RY1/GATA2/LCK/PLSCR1/AJAP1/PDGFA/LYN	23		GO:1904018	BP	GO:1904018	positive regulation of vasculature development	15/355	151/15358	2.23811e-06	0.000423629	0.000349427	ISL1/HMOX1/HSPB1/VEGFA/KDR/EMILIN2/BTG1/KLF4/THBS1/ADM/JAK1/JCAD/JUP/GATA2/CCBE1	15
GO:0051051	BP	GO:0051051	negative regulation of transport	15/225	383/15358	0.000538256	0.0856529	0.079519	HMOX1/FERMT1/CAV1/VAMP8/SYT4/GSTO1/SLC43A1/CABP1/PEA15/FABP5/WNK2/PACSIN3/PXK/PLSCR1/ENPP1	15														GO:0010273	BP	GO:0010273	detoxification of copper ion	4/379	11/15358	0.000104993	0.0238047	0.0218326	MT1G/MT2A/MT1E/MT1F	4		GO:0003779	MF	GO:0003779	actin binding	27/365	417/15631	1.83705e-06	0.000610819	0.000531777	GAS7/CAPG/LIMA1/TNS1/COBLL1/EZR/MYH9/FERMT1/PDLIM1/SPTBN1/MLPH/WIPF1/TNNT2/DSTN/SYNE1/FLNB/TLN1/TPM1/CGN/KCNMA1/MYO5B/PXK/PRKCE/ABLIM3/EPS8L2/PLEC/MYO1C	27
GO:0043462	BP	GO:0043462	regulation of ATP-dependent activity	6/225	71/15358	0.00059901	0.0860603	0.0798973	TNNT2/HSPA2/GTF2H2/PXK/PLSCR1/MYL4	6														GO:1990169	BP	GO:1990169	stress response to copper ion	4/379	11/15358	0.000104993	0.0238047	0.0218326	MT1G/MT2A/MT1E/MT1F	4		GO:0009925	CC	GO:0009925	basal plasma membrane	17/369	231/16081	2.52333e-05	0.000897886	0.000768067	ATP2B4/SLC4A4/EZR/DSP/MET/SLC16A10/SLC16A3/ATP1B1/ANK3/PTH1R/PLPP3/HPGD/SLC3A2/P2RY6/ANXA2/TACSTD2/MYO1C	17
GO:0030718	BP	GO:0030718	germ-line stem cell population maintenance	2/225	3/15358	0.000634871	0.0860603	0.0798973	PRDM14/PIWIL2	2														GO:0051145	BP	GO:0051145	smooth muscle cell differentiation	8/379	60/15358	0.00010652	0.0238047	0.0218326	SIRT1/BMP4/NFATC1/TBX3/EDNRB/ADM/HEY1/FOXO4	8		GO:0030016	CC	GO:0030016	myofibril	16/369	215/16081	3.80457e-05	0.00124966	0.00106898	ATP2B4/HSPB1/PDLIM1/SPTBN1/TNNT2/AHNAK/SYNE1/FLNB/TPM1/ANK3/CSRP1/KRT19/JUP/PLEC/SMTNL2/RYR2	16
GO:0099185	BP	GO:0099185	postsynaptic intermediate filament cytoskeleton organization	2/225	3/15358	0.000634871	0.0860603	0.0798973	INA/NEFL	2														GO:0005200	MF	GO:0005200	structural constituent of cytoskeleton	10/384	82/15631	3.1554e-05	0.0259058	0.0241139	EPB41L3/EPB41L4B/DSP/NEFM/PPL/TUBA4A/TUBB2A/INA/SORBS2/NEFL	10		GO:0001763	BP	GO:0001763	morphogenesis of a branching structure	16/355	191/15358	9.50988e-06	0.00149157	0.00123031	MAP3K13/SEMA3C/GRHL2/RASIP1/MET/VEGFA/WNT6/MSX2/BMP4/KDR/GDF7/ADM/MMP14/SPINT2/TACSTD2/PDGFA	16
GO:0106071	BP	GO:0106071	positive regulation of adenylate cyclase-activating G protein-coupled receptor signaling pathway	2/225	3/15358	0.000634871	0.0860603	0.0798973	MRAP2/PRKCA	2														GO:0006029	BP	GO:0006029	proteoglycan metabolic process	9/379	78/15358	0.000125318	0.0267325	0.0245179	DSE/UST/CHPF/CHST8/CNMD/CHST9/DSEL/HS3ST4/HS3ST5	9		GO:0045178	CC	GO:0045178	basal part of cell	17/369	247/16081	5.87957e-05	0.00167372	0.00143173	ATP2B4/SLC4A4/EZR/DSP/MET/SLC16A10/SLC16A3/ATP1B1/ANK3/PTH1R/PLPP3/HPGD/SLC3A2/P2RY6/ANXA2/TACSTD2/MYO1C	17
GO:0009925	CC	GO:0009925	basal plasma membrane	10/233	231/16081	0.00203166	0.0970463	0.0848171	SLC4A4/EZR/DSP/SLC7A5/MET/SLC16A10/DLG2/PTH1R/AJAP1/ENPP1	10														GO:0030208	BP	GO:0030208	dermatan sulfate biosynthetic process	3/379	5/15358	0.000143702	0.0269757	0.0247409	DSE/UST/DSEL	3		GO:0045109	BP	GO:0045109	intermediate filament organization	7/355	35/15358	1.2792e-05	0.00178117	0.00146918	PKP2/DSP/NEFM/KRT7/KRT8/KRT19/PLEC	7
GO:0032587	CC	GO:0032587	ruffle membrane	6/233	98/16081	0.00301382	0.0970463	0.0848171	RASGRP2/EZR/FERMT1/FGD5/DLC1/SPRY4	6														GO:0098713	BP	GO:0098713	leucine import across plasma membrane	3/379	5/15358	0.000143702	0.0269757	0.0247409	SLC7A8/SLC43A1/SLC3A2	3		GO:0022604	BP	GO:0022604	regulation of cell morphogenesis	20/355	288/15358	1.27979e-05	0.00178117	0.00146918	MAP3K13/EZR/BAMBI/MYH9/SLC9A3R1/VEGFA/FN1/RREB1/KDR/CDC42EP1/TPM1/SYT2/SH3KBP1/FGD5/F11R/FBLIM1/TACSTD2/BCL9L/RELN/S100A10	20
GO:0016323	CC	GO:0016323	basolateral plasma membrane	9/233	206/16081	0.00316477	0.0970463	0.0848171	SLC4A4/EZR/DSP/SLC7A5/SLC16A10/DLG2/PTH1R/AJAP1/ENPP1	9														GO:1903801	BP	GO:1903801	L-leucine import across plasma membrane	3/379	5/15358	0.000143702	0.0269757	0.0247409	SLC7A8/SLC43A1/SLC3A2	3		GO:0061138	BP	GO:0061138	morphogenesis of a branching epithelium	15/355	177/15358	1.57169e-05	0.00195717	0.00161436	SEMA3C/GRHL2/RASIP1/MET/VEGFA/WNT6/MSX2/BMP4/KDR/GDF7/ADM/MMP14/SPINT2/TACSTD2/PDGFA	15
GO:0045178	CC	GO:0045178	basal part of cell	10/233	247/16081	0.003294	0.0970463	0.0848171	SLC4A4/EZR/DSP/SLC7A5/MET/SLC16A10/DLG2/PTH1R/AJAP1/ENPP1	10														GO:0071280	BP	GO:0071280	cellular response to copper ion	5/379	22/15358	0.000165987	0.0288509	0.0264608	MT1G/MT2A/MT1E/PRNP/MT1F	5		GO:0005925	CC	GO:0005925	focal adhesion	23/369	415/16081	9.36131e-05	0.00222071	0.00189963	CD99/LIMA1/TNS1/EZR/MYH9/FERMT1/HSPB1/PDLIM1/AHNAK/CDC42EP1/TES/FLNB/TLN1/DCAF6/SH3KBP1/MMP14/CSRP1/JAK1/FBLIM1/JUP/PLEC/DPP4/LAYN	23
																								GO:0034109	BP	GO:0034109	homotypic cell-cell adhesion	9/379	84/15358	0.000222195	0.0336375	0.0308508	DSP/HSPB1/FN1/UBASH3B/PRKCA/PLPP3/PDPN/JUP/LYN	9		GO:0008015	BP	GO:0008015	blood circulation	26/355	456/15358	2.25992e-05	0.00256436	0.0021152	ISL1/PKP2/ATP2B4/DSP/HMOX1/PPP1R13L/TJP3/SOD3/VEGFA/TNNT2/SGK1/EDNRB/MYOF/TPM1/ATP1B1/CAMK2D/ADM/SERPING1/THRB/KCNMA1/NAV2/TAC3/JUP/PLEC/SMTNL2/RYR2	26
																								GO:0002573	BP	GO:0002573	myeloid leukocyte differentiation	14/379	188/15358	0.000241986	0.0344133	0.0315624	TFE3/SIRT1/CDK6/INHBA/MT1G/BMP4/UBASH3B/PRKCA/PPARGC1B/PIK3CD/GATA2/TMEM64/ANXA2/LYN	14		GO:0010035	BP	GO:0010035	response to inorganic substance	27/355	491/15358	2.96752e-05	0.00319143	0.00263243	SYT7/ATP2B4/HMOX1/NDRG1/MET/SOD3/TNNT2/ANXA11/MT2A/KDR/JUND/EDNRB/TFAP2A/THBS1/SYT2/CAMK2D/FOXO1/ANK3/KCNMA1/PPP1R15B/MT1E/PRNP/PLEC/PLSCR1/PDGFA/MT1F/RYR2	27
																								GO:0033622	BP	GO:0033622	integrin activation	5/379	24/15358	0.000257246	0.0354116	0.0324779	FERMT1/RASIP1/CXCL12/FN1/FBLIM1	5		GO:0070613	BP	GO:0070613	regulation of protein processing	8/355	54/15358	3.09816e-05	0.00324845	0.00267946	MYH9/THBS1/CAST/MMP14/PRNP/ANXA2/CCBE1/S100A10	8
																								GO:0061687	BP	GO:0061687	detoxification of inorganic compound	4/379	14/15358	0.000300286	0.0370853	0.034013	MT1G/MT2A/MT1E/MT1F	4		GO:0042383	CC	GO:0042383	sarcolemma	11/369	126/16081	0.000154059	0.00328917	0.00281361	ATP2B4/AHNAK/DYSF/COL6A1/COL6A2/ATP1B1/CAMK2D/ANK3/KRT19/PLEC/RYR2	11
																								GO:0002064	BP	GO:0002064	epithelial cell development	14/379	194/15358	0.00033409	0.0391971	0.0359498	GRHL2/EZR/CDK6/MET/EXPH5/TFCP2L1/BMP4/BCL11B/FLNB/EDNRB/IQGAP1/MYO1E/CLIC4/MAGI2	14		GO:0045103	BP	GO:0045103	intermediate filament-based process	8/355	56/15358	4.06318e-05	0.00392387	0.00323658	PKP2/DSP/NEFM/KRT18/KRT7/KRT8/KRT19/PLEC	8
																								GO:0005883	CC	GO:0005883	neurofilament	3/397	9/16081	0.00112283	0.0402491	0.0361851	NEFM/INA/NEFL	3		GO:0031256	CC	GO:0031256	leading edge membrane	13/369	174/16081	0.000193313	0.00393069	0.00336238	EZR/FERMT1/DDX58/RIPOR2/SPTBN1/PSD4/TLN1/TPM1/FGD5/JCAD/EPS8L2/DPP4/MYO1C	13
																								GO:0090132	BP	GO:0090132	epithelium migration	18/379	294/15358	0.000384795	0.0431087	0.0395374	GRHL2/EPB41L4B/SIRT1/FERMT1/MET/HSPB1/GLIPR2/BMP4/KDR/DNAJA4/MARVELD3/PRKCA/PLPP3/PIK3CD/JUP/GATA2/PRKX/APELA	18		GO:0032970	BP	GO:0032970	regulation of actin filament-based process	22/355	365/15358	4.26714e-05	0.00403842	0.00333107	CAPG/LIMA1/PKP2/DSP/MYH9/MET/CRACD/ARHGDIB/SPTBN1/TNNT2/DSTN/CDC42EP1/CGNL1/TPM1/CAMK2D/F11R/PRKCE/JUP/TACSTD2/PDGFA/S100A10/RYR2	22
																								GO:0060021	BP	GO:0060021	roof of mouth development	9/379	91/15358	0.000406705	0.0433788	0.0397851	MMP25/INHBA/TBX3/FRAS1/DHRS3/GABRB3/BNC2/BCOR/TBX1	9		GO:0002159	BP	GO:0002159	desmosome assembly	3/355	4/15358	4.81521e-05	0.00438184	0.00361433	PKP2/JUP/PKP3	3
																								GO:0030335	BP	GO:0030335	positive regulation of cell migration	25/379	487/15358	0.00046573	0.0457039	0.0419176	EPB41L4B/SIRT1/FERMT1/FLT1/MET/HSPB1/RARRES2/CXCL12/RIPOR2/FN1/GLIPR2/BMP4/KDR/RRAS2/GRB7/PRKCA/PLPP3/PDPN/PIK3CD/GATA2/FOXO4/SHTN1/PDGFA/APELA/LYN	25		GO:0005903	CC	GO:0005903	brush border	9/369	91/16081	0.000239173	0.00464212	0.00397095	LIMA1/SLC15A1/EZR/MYH9/SLC9A3R1/KCNK1/FLNB/PLEC/MYO1C	9
																								GO:0071604	BP	GO:0071604	transforming growth factor beta production	6/379	41/15358	0.000470094	0.0457039	0.0419176	FERMT1/FN1/LUM/FURIN/COL3A1/CD24	6		GO:0042692	BP	GO:0042692	muscle cell differentiation	21/355	346/15358	5.76192e-05	0.0047834	0.00394556	ISL1/RORA/SPEG/MYH9/RIPOR2/VEGFA/TNNT2/BMP4/SYNE1/DYSF/EDNRB/MYOF/TPM1/ADM/MMP14/CSRP1/LMNA/HEY1/KRT19/PLEC/FOXO4	21
																								GO:0006024	BP	GO:0006024	glycosaminoglycan biosynthetic process	8/379	75/15358	0.000509548	0.0468884	0.043004	ST3GAL6/DSE/UST/CHPF/CHST9/B3GNT7/DSEL/HS3ST5	8		GO:0008013	MF	GO:0008013	beta-catenin binding	10/365	85/15631	2.81253e-05	0.00481845	0.00419493	RORA/SLC9A3R1/KLF4/FOXO1/DACT2/AMER2/DACT1/FOXO4/BCL9L/TAX1BP3	10
																								GO:0007492	BP	GO:0007492	endoderm development	8/379	75/15358	0.000509548	0.0468884	0.043004	NANOG/FN1/INHBA/BMP4/COL6A1/SOX7/GDF3/APELA	8		GO:0098632	MF	GO:0098632	cell-cell adhesion mediator activity	8/365	53/15631	2.89832e-05	0.00481845	0.00419493	PKP2/DSP/PDLIM1/KRT18/CDC42EP1/JUP/ANXA2/PKP3	8
																								GO:0030856	BP	GO:0030856	regulation of epithelial cell differentiation	11/379	135/15358	0.000520169	0.0469452	0.0430561	PROM1/GRHL2/BMP4/CDKN1C/GRHL1/TBX3/ETV4/PRKX/GDF3/AJAP1/CD24	11		GO:0050817	BP	GO:0050817	coagulation	15/355	199/15358	6.17353e-05	0.0049659	0.00409609	MYH9/TFPI2/HSPB1/FN1/EMILIN2/TLN1/THBS1/SERPING1/F11R/CSRP1/C1QTNF1/PEAR1/PLSCR1/PDGFA/LYN	15
																								GO:0001667	BP	GO:0001667	ameboidal-type cell migration	22/379	410/15358	0.000563308	0.0489557	0.0449	EPB41L4B/SIRT1/FERMT1/MET/HSPB1/PDLIM1/FN1/GLIPR2/BMP4/KDR/EDNRB/DNAJA4/IQGAP1/MARVELD3/PRKCA/PLPP3/PIK3CD/JUP/GATA2/PRKX/TBX1/APELA	22		GO:1902414	BP	GO:1902414	protein localization to cell junction	10/355	94/15358	6.19164e-05	0.0049659	0.00409609	DSP/TJP3/HSPB1/CGNL1/F11R/JAK1/NSG1/NECTIN3/NRXN1/RELN	10
																								GO:0089717	CC	GO:0089717	spanning component of membrane	4/397	21/16081	0.00156921	0.0522324	0.0469584	SLC4A4/SLC15A1/NLGN4X/AJAP1	4		GO:0050860	BP	GO:0050860	negative regulation of T cell receptor signaling pathway	5/355	20/15358	7.47154e-05	0.00561196	0.00462899	EZR/CBLB/ELF1/LGALS3/PRNP	5
																								GO:0008360	BP	GO:0008360	regulation of cell shape	11/379	138/15358	0.000626227	0.05248	0.0481323	EPB41L3/EZR/COCH/FN1/RND3/KDR/SH3KBP1/FGD5/FBLIM1/PDPN/P2RY1	11		GO:0034110	BP	GO:0034110	regulation of homotypic cell-cell adhesion	6/355	32/15358	7.96899e-05	0.00582149	0.00480182	EMILIN2/ANK3/F11R/JAK1/C1QTNF1/LYN	6
																								GO:0010464	BP	GO:0010464	regulation of mesenchymal cell proliferation	5/379	29/15358	0.000649483	0.0534741	0.049044	BMP4/KDR/NFIB/TBX1/PDGFA	5		GO:0048608	BP	GO:0048608	reproductive structure development	23/355	408/15358	7.99656e-05	0.00582149	0.00480182	DLX3/GRHL2/TFAP2C/BIK/PTN/GATA3/TFEB/VEGFA/PRLR/BMP4/KDR/CDKN1C/GDF7/ADM/ARID5B/MMP14/HEY1/CDX2/SPINT2/KRT19/ID4/GATA2/PDGFA	23
																								GO:0005518	MF	GO:0005518	collagen binding	8/384	62/15631	0.000130844	0.0537114	0.0499961	COCH/ADGRG6/FN1/LUM/COL6A1/COL6A2/COL14A1/PDGFA	8		GO:0061436	BP	GO:0061436	establishment of skin barrier	5/355	21/15358	9.62154e-05	0.00642131	0.00529657	ELOVL1/MET/GRHL1/SFN/PLEC	5
																								GO:0050878	BP	GO:0050878	regulation of body fluid levels	19/379	335/15358	0.000685138	0.0554371	0.0508445	TRAF3IP2/DGKH/MET/HSPB1/NEURL1/SCNN1A/FN1/GRHL1/EDNRB/ADM/UBASH3B/PRKCA/PDPN/COL3A1/P2RY1/LCK/PLSCR1/PDGFA/LYN	19		GO:1905477	BP	GO:1905477	positive regulation of protein localization to membrane	10/355	99/15358	9.63468e-05	0.00642131	0.00529657	PRKCH/ATP2B4/EZR/SPTBN1/LGALS3/STOM/ANK3/PRKCE/PRNP/MYO1C	10
																								GO:0015820	BP	GO:0015820	leucine transport	3/379	8/15358	0.000761357	0.0576298	0.0528555	SLC7A8/SLC43A1/SLC3A2	3		GO:0032587	CC	GO:0032587	ruffle membrane	9/369	98/16081	0.00041735	0.00660032	0.00564602	EZR/FERMT1/DDX58/PSD4/TLN1/TPM1/FGD5/JCAD/EPS8L2	9
																								GO:0099572	CC	GO:0099572	postsynaptic specialization	18/397	337/16081	0.00186049	0.0577993	0.0519632	GOPC/LZTS3/NOS1/NEURL1/LIN7A/DCLK1/SLC16A3/NLGN4X/GRID2/TNIK/P2RY1/PRNP/BNIP3/NECTIN3/KPNA2/MAGI2/SHISA9/LYN	18		GO:0002028	BP	GO:0002028	regulation of sodium ion transport	9/355	82/15358	0.000112918	0.00742121	0.00612133	PRSS8/PKP2/ATP2B4/SLC9A3R1/ATP1B1/CAMK2D/STOM/ANK3/PRKCE	9
																								GO:0098984	CC	GO:0098984	neuron to neuron synapse	18/397	342/16081	0.00218404	0.0598685	0.0538235	GOPC/LZTS3/NOS1/NEURL1/LIN7A/SLC30A3/DCLK1/SLC16A3/NLGN4X/GRID2/TNIK/P2RY1/PRNP/BNIP3/NECTIN3/MAGI2/SHISA9/LYN	18		GO:0098911	BP	GO:0098911	regulation of ventricular cardiac muscle cell action potential	4/355	12/15358	0.000119956	0.00760657	0.00627423	PKP2/DSP/JUP/RYR2	4
																								GO:0009913	BP	GO:0009913	epidermal cell differentiation	12/379	167/15358	0.000908809	0.065616	0.0601801	GRHL2/DSP/EXPH5/GLI1/PPL/BMP4/BCL11B/GRHL1/FLNB/CLIC4/ETV4/GDF3	12		GO:0009791	BP	GO:0009791	post-embryonic development	9/355	83/15358	0.000124115	0.00762743	0.00629143	SEMA3C/PPP1R13L/GATA3/VEGFA/BMP4/KDR/KLF4/ARID5B/SELENOP	9
																								GO:1902532	BP	GO:1902532	negative regulation of intracellular signal transduction	24/379	483/15358	0.000947802	0.0673762	0.0617945	RORA/EZR/SIRT1/RNF125/RASIP1/MET/HSPB1/CXCL12/RIPOR2/WWC1/NMI/BMP4/CGNL1/TAOK3/PPM1B/MARVELD3/FOXO1/WNK2/NDRG2/ARHGAP42/PRNP/MAGI2/HSPA1A/LYN	24		GO:0007015	BP	GO:0007015	actin filament organization	23/355	422/15358	0.000132226	0.0080217	0.00661664	GAS7/CAPG/LIMA1/EZR/MET/PDLIM1/CRACD/SPTBN1/WIPF1/TNNT2/DSTN/CDC42EP1/CGNL1/TPM1/SH3KBP1/ELMO1/F11R/MYO5B/PRKCE/PLEC/TACSTD2/S100A10/MYO1C	23
																								GO:0043410	BP	GO:0043410	positive regulation of MAPK cascade	22/379	427/15358	0.000961902	0.0673762	0.0617945	MAP3K13/FLT1/TPD52L1/WWC1/GLIPR2/GRM4/BMP4/KDR/TAOK3/ARRB1/IQGAP1/ERBB2/IGFBP4/PRKCA/TNIK/P2RY1/LPAR3/TBX1/PLA2G2A/PDGFA/APELA/CD24	22		GO:0005518	MF	GO:0005518	collagen binding	8/365	62/15631	9.2108e-05	0.00811021	0.00706073	ADGRG6/FN1/THBS1/COL6A1/COL6A2/C1QTNF1/CCBE1/PDGFA	8
																								GO:0002761	BP	GO:0002761	regulation of myeloid leukocyte differentiation	9/379	103/15358	0.0010057	0.0684022	0.0627354	TFE3/CDK6/INHBA/UBASH3B/PRKCA/PPARGC1B/GATA2/TMEM64/LYN	9		GO:0017124	MF	GO:0017124	SH3 domain binding	11/365	120/15631	0.000115757	0.00811021	0.00706073	FUT8/CTTNBP2/SYNJ2/CBLB/WIPF1/SH3BP5/SH3KBP1/ELMO1/AFAP1L2/PLSCR1/LYN	11
																								GO:0062023	CC	GO:0062023	collagen-containing extracellular matrix	19/397	380/16081	0.00295587	0.0688717	0.0619177	COCH/RARRES2/CXCL12/FN1/ANXA11/COL21A1/ADAMTS8/FRAS1/LUM/COL6A1/COL6A2/EDIL3/NAV2/COL3A1/SERPINB9/ANXA2/COL14A1/PLSCR1/S100A10	19		GO:0090257	BP	GO:0090257	regulation of muscle system process	15/355	215/15358	0.000147106	0.00868691	0.00716534	PKP2/ATP2B4/LMCD1/DSP/TNNT2/GATA5/TPM1/ATP1B1/CAMK2D/FOXO1/KCNMA1/LMNA/HAND2/JUP/RYR2	15
																								GO:0030018	CC	GO:0030018	Z disc	9/397	122/16081	0.00326657	0.0691918	0.0622054	PPP2R5A/HSPB1/PDLIM1/FLNB/SORBS2/MYOZ3/SYNPO2/JUP/RYR2	9		GO:0030048	BP	GO:0030048	actin filament-based movement	11/355	125/15358	0.00015237	0.00868691	0.00716534	PKP2/DSP/MYH9/WIPF1/TNNT2/TPM1/CAMK2D/MYO5B/JUP/MYO1C/RYR2	11
																								GO:0071294	BP	GO:0071294	cellular response to zinc ion	4/379	19/15358	0.00105451	0.0706974	0.0648405	MT1G/MT2A/MT1E/MT1F	4		GO:0001666	BP	GO:0001666	response to hypoxia	17/355	267/15358	0.000164853	0.00897535	0.00740326	RORA/HMOX1/NDRG1/PDLIM1/SOD3/VEGFA/THBS1/ATP1B1/ADM/KCNMA1/MMP14/LMNA/VASN/PRKCE/PDGFA/DPP4/RYR2	17
																								GO:1903510	BP	GO:1903510	mucopolysaccharide metabolic process	8/379	84/15358	0.00108681	0.0711045	0.0652139	ST3GAL6/DSE/UST/CHPF/EDNRB/CHST9/B3GNT7/DSEL	8		GO:0050678	BP	GO:0050678	regulation of epithelial cell proliferation	19/355	321/15358	0.00017882	0.00907346	0.00748418	DLX6/ISL1/CDH3/HMOX1/PTN/GATA3/VEGFA/RREB1/BMP4/KDR/CDKN1C/LAMC1/EDNRB/THBS1/JCAD/SFN/GATA2/TACSTD2/NEAT1	19
																								GO:0098739	BP	GO:0098739	import across plasma membrane	12/379	171/15358	0.00111673	0.0711045	0.0652139	SLC7A2/SLC2A3/SLC15A1/SLC7A8/SCNN1A/SLC6A6/SLC43A1/CACNA2D1/STEAP2/WNK2/SLC3A2/PRNP	12		GO:0045599	BP	GO:0045599	negative regulation of fat cell differentiation	7/355	52/15358	0.000181678	0.00907346	0.00748418	RORA/GATA3/MSX2/JDP2/FOXO1/ID4/GATA2	7
																								GO:0060872	BP	GO:0060872	semicircular canal development	3/379	9/15358	0.00112119	0.0711045	0.0652139	TBX3/GATA2/TBX1	3		GO:0050673	BP	GO:0050673	epithelial cell proliferation	21/355	376/15358	0.000185013	0.00907346	0.00748418	DLX6/ISL1/CDH3/HMOX1/FERMT1/PTN/GATA3/VEGFA/RREB1/BMP4/KDR/CDKN1C/LAMC1/EDNRB/THBS1/MMP14/JCAD/SFN/GATA2/TACSTD2/NEAT1	21
																								GO:0045446	BP	GO:0045446	endothelial cell differentiation	9/379	105/15358	0.00115351	0.0721791	0.0661994	EZR/MET/HOXB5/BMP4/KDR/EDNRB/PDPN/HEY1/CLIC4	9		GO:0007266	BP	GO:0007266	Rho protein signal transduction	11/355	128/15358	0.000188042	0.00907346	0.00748418	RASIP1/MET/ARHGDIB/RIPOR2/RASGRF2/BCL6/CDC42EP1/ARHGAP29/F11R/EPS8L2/TAX1BP3	11
																								GO:0001954	BP	GO:0001954	positive regulation of cell-matrix adhesion	6/379	49/15358	0.00123888	0.0745395	0.0683643	FERMT1/CDK6/KDR/PLEKHA2/JUP/S100A10	6		GO:0016485	BP	GO:0016485	protein processing	15/355	220/15358	0.000189364	0.00907346	0.00748418	ADAMTS2/MYH9/PERP/THBS1/FURIN/CAST/MMP14/PRSS12/ECEL1/PRNP/ANXA2/CCBE1/TMPRSS2/DPP4/S100A10	15
																								GO:0045598	BP	GO:0045598	regulation of fat cell differentiation	10/379	128/15358	0.00127604	0.0754547	0.0692037	TFE3/RORA/RUNX1T1/SIRT1/RARRES2/FOXO1/GATA2/TMEM64/GDF3/ENPP1	10		GO:0033622	BP	GO:0033622	integrin activation	5/355	24/15358	0.000189829	0.00907346	0.00748418	FERMT1/RASIP1/FN1/TLN1/FBLIM1	5
																								GO:0045766	BP	GO:0045766	positive regulation of angiogenesis	11/379	151/15358	0.00131614	0.0754547	0.0692037	SIRT1/FLT1/HSPB1/KDR/VASH2/ADM/PRKCA/PIK3CD/JUP/GATA2/APELA	11		GO:0006814	BP	GO:0006814	sodium ion transport	15/355	222/15358	0.000209003	0.00970643	0.00800628	PRSS8/PKP2/ATP2B4/SLC4A4/SLC9A3R1/SGK1/KCNK1/EDNRB/ATP1B1/CAMK2D/STOM/ANK3/SLC3A2/PRKCE/SLC24A3	15
																								GO:1904018	BP	GO:1904018	positive regulation of vasculature development	11/379	151/15358	0.00131614	0.0754547	0.0692037	SIRT1/FLT1/HSPB1/KDR/VASH2/ADM/PRKCA/PIK3CD/JUP/GATA2/APELA	11		GO:1903115	BP	GO:1903115	regulation of actin filament-based movement	6/355	38/15358	0.000216016	0.00970643	0.00800628	PKP2/DSP/TNNT2/CAMK2D/JUP/RYR2	6
																								GO:0050817	BP	GO:0050817	coagulation	13/379	199/15358	0.00135845	0.0768098	0.0704465	DGKH/HSPB1/FN1/UBASH3B/PRKCA/PDPN/COL3A1/P2RY1/LCK/PLSCR1/PDGFA/HS3ST5/LYN	13		GO:0014706	BP	GO:0014706	striated muscle tissue development	15/355	224/15358	0.000230381	0.00970643	0.00800628	ISL1/PKP2/SEMA3C/DSP/PPP1R13L/VEGFA/TNNT2/MSX2/BMP4/GATA5/TPM1/LMNA/HEY1/PLEC/RYR2	15
																								GO:0001525	BP	GO:0001525	angiogenesis	24/379	498/15358	0.00143438	0.0801377	0.0734987	RORA/SIRT1/FLT1/RASIP1/HSPB1/FN1/BMP4/KDR/CNMD/ERBB2/VASH2/ADM/PRKCA/HEY1/CLIC4/PIK3CD/JUP/GATA2/ANXA2/PRKX/TBX1/FOXO4/PDGFA/APELA	24		GO:0003229	BP	GO:0003229	ventricular cardiac muscle tissue development	7/355	54/15358	0.000231179	0.00970643	0.00800628	ISL1/PKP2/DSP/PPP1R13L/TNNT2/TPM1/RYR2	7
																								GO:0044548	MF	GO:0044548	S100 protein binding	4/384	14/15631	0.000295228	0.0807941	0.0752055	EZR/ANXA11/IQGAP1/ANXA2	4		GO:0007044	BP	GO:0007044	cell-substrate junction assembly	9/355	90/15358	0.0002315	0.00970643	0.00800628	VEGFA/FN1/KDR/LAMC1/TLN1/THBS1/MMP14/PLEC/S100A10	9
																								GO:0001919	BP	GO:0001919	regulation of receptor recycling	4/379	21/15358	0.00156606	0.0808838	0.074183	RAB29/NSG1/PCSK9/ANXA2	4		GO:0032799	BP	GO:0032799	low-density lipoprotein receptor particle metabolic process	3/355	6/15358	0.000232567	0.00970643	0.00800628	MYLIP/FURIN/ANXA2	3
																								GO:1900120	BP	GO:1900120	regulation of receptor binding	4/379	21/15358	0.00156606	0.0808838	0.074183	PCSK9/GREM2/PHLDA2/ANXA2	4		GO:0032802	BP	GO:0032802	low-density lipoprotein particle receptor catabolic process	3/355	6/15358	0.000232567	0.00970643	0.00800628	MYLIP/FURIN/ANXA2	3
																								GO:0001765	BP	GO:0001765	membrane raft assembly	3/379	10/15358	0.00157249	0.0808838	0.074183	RFTN1/ANXA2/S100A10	3		GO:0032803	BP	GO:0032803	regulation of low-density lipoprotein particle receptor catabolic process	3/355	6/15358	0.000232567	0.00970643	0.00800628	MYLIP/FURIN/ANXA2	3
																								GO:0008544	BP	GO:0008544	epidermis development	16/379	279/15358	0.00158735	0.0808838	0.074183	GRHL2/DSP/FERMT1/EXPH5/GLI1/PPL/INHBA/BMP4/BCL11B/GRHL1/FLNB/CLIC4/LDB2/ETV4/GDF3/PDGFA	16		GO:0060684	BP	GO:0060684	epithelial-mesenchymal cell signaling	3/355	6/15358	0.000232567	0.00970643	0.00800628	WNT6/BMP4/PDGFA	3
																								GO:0010159	BP	GO:0010159	specification of animal organ position	2/379	3/15358	0.00179244	0.0808838	0.074183	BMP4/TBX3	2		GO:0086073	BP	GO:0086073	bundle of His cell-Purkinje myocyte adhesion involved in cell communication	3/355	6/15358	0.000232567	0.00970643	0.00800628	PKP2/DSP/JUP	3
																								GO:0021564	BP	GO:0021564	vagus nerve development	2/379	3/15358	0.00179244	0.0808838	0.074183	NAV2/TBX1	2		GO:0097475	BP	GO:0097475	motor neuron migration	3/355	6/15358	0.000232567	0.00970643	0.00800628	VEGFA/OLIG3/RELN	3
																								GO:0033693	BP	GO:0033693	neurofilament bundle assembly	2/379	3/15358	0.00179244	0.0808838	0.074183	NEFM/NEFL	2		GO:1900748	BP	GO:1900748	positive regulation of vascular endothelial growth factor signaling pathway	3/355	6/15358	0.000232567	0.00970643	0.00800628	JCAD/CCBE1/MYO1C	3
																								GO:0099185	BP	GO:0099185	postsynaptic intermediate filament cytoskeleton organization	2/379	3/15358	0.00179244	0.0808838	0.074183	INA/NEFL	2		GO:0001709	BP	GO:0001709	cell fate determination	6/355	40/15358	0.000288895	0.0114754	0.00946539	ISL1/GATA3/PRRX1/BMP4/KLF4/GATA2	6
																								GO:0106071	BP	GO:0106071	positive regulation of adenylate cyclase-activating G protein-coupled receptor signaling pathway	2/379	3/15358	0.00179244	0.0808838	0.074183	MRAP2/PRKCA	2		GO:0003300	BP	GO:0003300	cardiac muscle hypertrophy	8/355	75/15358	0.000329797	0.0127692	0.0105326	ATP2B4/LMCD1/GATA5/CAMK2D/FOXO1/LMNA/HAND2/RYR2	8
																								GO:2000768	BP	GO:2000768	positive regulation of nephron tubule epithelial cell differentiation	2/379	3/15358	0.00179244	0.0808838	0.074183	PROM1/CD24	2		GO:0010463	BP	GO:0010463	mesenchymal cell proliferation	6/355	41/15358	0.000331912	0.0127692	0.0105326	PRRX1/BMP4/KDR/LMNA/HAND2/PDGFA	6
																								GO:0005769	CC	GO:0005769	early endosome	18/397	365/16081	0.00434495	0.0843645	0.0758461	RAB29/KDR/RFTN1/RAB11FIP5/DYSF/RASGEF1B/ERBB2/PLPP2/DIAPH2/RABGAP1L/FGD5/STEAP2/RAB31/NSG1/PCSK9/HAP1/SIAH2/MME	18		GO:0007009	BP	GO:0007009	plasma membrane organization	11/355	137/15358	0.000340281	0.0127913	0.0105508	SYT7/MICALL1/MYH9/NDRG1/SLC9A3R1/SPTBN1/DYSF/MYOF/ANK3/PLEC/PLSCR1	11
																								GO:0071634	BP	GO:0071634	regulation of transforming growth factor beta production	5/379	37/15358	0.00202851	0.0889701	0.0815994	FERMT1/FN1/LUM/FURIN/CD24	5		GO:0098901	BP	GO:0098901	regulation of cardiac muscle cell action potential	5/355	27/15358	0.000340597	0.0127913	0.0105508	PKP2/DSP/CAMK2D/JUP/RYR2	5
																								GO:0070372	BP	GO:0070372	regulation of ERK1 and ERK2 cascade	15/379	260/15358	0.00207492	0.0897508	0.0823154	EZR/FN1/GLIPR2/BMP4/KDR/ARRB1/ERBB2/PRKCA/WNK2/NDRG2/P2RY1/PLA2G2A/PDGFA/APELA/LYN	15		GO:0006909	BP	GO:0006909	phagocytosis	14/355	208/15358	0.000351184	0.0130851	0.0107931	SYT7/MYH9/MET/ANXA11/DYSF/THBS1/ELMO1/RAB31/PRKCE/P2RY6/GATA2/PEAR1/PLSCR1/LYN	14
																								GO:0002031	BP	GO:0002031	G protein-coupled receptor internalization	3/379	11/15358	0.00212281	0.0897508	0.0823154	ARRB1/ADM/APELA	3		GO:1902532	BP	GO:1902532	negative regulation of intracellular signal transduction	24/355	483/15358	0.000375829	0.0133302	0.0109953	WWC3/ATP2B4/RORA/EZR/RASIP1/MET/HSPB1/SLC9A3R1/RIPOR2/BCL6/NMI/BMP4/CGNL1/SESN2/TAOK3/THBS1/DUSP5/FOXO1/ATF3/DACT1/NDRG2/PRNP/MAGI2/LYN	24
																								GO:0042117	BP	GO:0042117	monocyte activation	3/379	11/15358	0.00212281	0.0897508	0.0823154	FN1/MT1G/DYSF	3		GO:0002027	BP	GO:0002027	regulation of heart rate	9/355	96/15358	0.000376522	0.0133302	0.0109953	ISL1/PKP2/DSP/EDNRB/TPM1/CAMK2D/ADM/JUP/RYR2	9
																								GO:0002683	BP	GO:0002683	negative regulation of immune system process	18/379	342/15358	0.00216239	0.0906078	0.0831015	EZR/CDK6/CXCL12/RIPOR2/INHBA/NMI/BMP4/FURIN/ERBB2/UBASH3B/COL3A1/SERPINB9/PRNP/PARP14/GATA2/CD55/CR1L/LYN	18		GO:0150115	BP	GO:0150115	cell-substrate junction organization	9/355	96/15358	0.000376522	0.0133302	0.0109953	VEGFA/FN1/KDR/LAMC1/TLN1/THBS1/MMP14/PLEC/S100A10	9
																																				GO:0038084	BP	GO:0038084	vascular endothelial growth factor signaling pathway	6/355	42/15358	0.000379787	0.0133302	0.0109953	HSPB1/VEGFA/KDR/JCAD/CCBE1/MYO1C	6
																																				GO:0002683	BP	GO:0002683	negative regulation of immune system process	19/355	342/15358	0.000397352	0.0133302	0.0109953	EZR/HMOX1/RIPOR2/BCL6/CBLB/ELF1/NMI/BMP4/LGALS3/THBS1/FURIN/SERPING1/SERPINB9/PRNP/GATA2/CD55/DPP4/CR1L/LYN	19
																																				GO:0010616	BP	GO:0010616	negative regulation of cardiac muscle adaptation	3/355	7/15358	0.000400017	0.0133302	0.0109953	ATP2B4/FOXO1/LMNA	3
																																				GO:0031077	BP	GO:0031077	post-embryonic camera-type eye development	3/355	7/15358	0.000400017	0.0133302	0.0109953	VEGFA/KDR/KLF4	3
																																				GO:0030033	BP	GO:0030033	microvillus assembly	4/355	16/15358	0.000409874	0.013376	0.0110331	PLD1/EZR/SLC9A3R1/TNIK	4
																																				GO:0045682	BP	GO:0045682	regulation of epidermis development	7/355	60/15358	0.000447826	0.0143183	0.0118104	PRKCH/GRHL2/MSX2/BMP4/GRHL1/SFN/MAFF	7
																																				GO:1902305	BP	GO:1902305	regulation of sodium ion transmembrane transport	7/355	60/15358	0.000447826	0.0143183	0.0118104	ATP2B4/SLC9A3R1/ATP1B1/CAMK2D/STOM/ANK3/PRKCE	7
																																				GO:0044548	MF	GO:0044548	S100 protein binding	4/365	14/15631	0.000243178	0.0147012	0.0127988	EZR/ANXA11/AHNAK/ANXA2	4
																																				GO:0003158	BP	GO:0003158	endothelium development	10/355	120/15358	0.000468201	0.014853	0.0122514	EZR/TJP3/MET/VEGFA/BMP4/KDR/BTG1/EDNRB/F11R/HEY1	10
																																				GO:0010464	BP	GO:0010464	regulation of mesenchymal cell proliferation	5/355	29/15358	0.000482388	0.0151169	0.0124691	PRRX1/BMP4/KDR/LMNA/PDGFA	5
																																				GO:0035924	BP	GO:0035924	cellular response to vascular endothelial growth factor stimulus	7/355	61/15358	0.000496001	0.0153404	0.0126534	ATP2B4/HSPB1/VEGFA/KDR/JCAD/CCBE1/MYO1C	7
																																				GO:0031252	CC	GO:0031252	cell leading edge	20/369	409/16081	0.00127497	0.0155546	0.0133057	CAPG/LIMA1/EZR/MYH9/FERMT1/DDX58/SLC9A3R1/RIPOR2/SPTBN1/WIPF1/PSD4/TLN1/TPM1/FGD5/JCAD/ABLIM3/EPS8L2/DPP4/MYO1C/LAYN	20
																																				GO:2000146	BP	GO:2000146	negative regulation of cell motility	16/355	268/15358	0.000520792	0.0157974	0.0130303	ATP2B4/HMOX1/GATA3/SLC9A3R1/ARHGDIB/RIPOR2/EMILIN2/KLF4/THBS1/TPM1/IGFBP3/SPINT2/JUP/TACSTD2/MAGI2/DPP4	16
																																				GO:0060070	BP	GO:0060070	canonical Wnt signaling pathway	17/355	295/15358	0.000526706	0.015875	0.0130944	ISL1/CDH3/BAMBI/FERMT1/GATA3/SLC9A3R1/WNT6/EDNRB/KLF4/FOXO1/PLPP3/AMER2/DACT1/SOX7/JUP/BCL9L/LYPD6	17
																																				GO:0055010	BP	GO:0055010	ventricular cardiac muscle tissue morphogenesis	6/355	45/15358	0.000556362	0.0166627	0.0137441	ISL1/PKP2/DSP/TNNT2/TPM1/RYR2	6
																																				GO:0002274	BP	GO:0002274	myeloid leukocyte activation	13/355	195/15358	0.00061979	0.0184456	0.0152147	RORA/HMOX1/NDRG1/LTBR/FN1/NMI/JUND/DYSF/THBS1/PRKCE/GATA2/PLSCR1/LYN	13
																																				GO:0040013	BP	GO:0040013	negative regulation of locomotion	17/355	300/15358	0.000636609	0.0187108	0.0154335	ATP2B4/SEMA3C/HMOX1/GATA3/SLC9A3R1/ARHGDIB/RIPOR2/EMILIN2/KLF4/THBS1/TPM1/IGFBP3/SPINT2/JUP/TACSTD2/MAGI2/DPP4	17
																																				GO:0007162	BP	GO:0007162	negative regulation of cell adhesion	15/355	247/15358	0.000648064	0.0189299	0.0156142	ARHGDIB/RIPOR2/VEGFA/BCL6/CBLB/BMP4/LGALS3/KLF4/THBS1/MMP14/DACT2/SPINT2/PRNP/C1QTNF1/TACSTD2	15
																																				GO:0048483	BP	GO:0048483	autonomic nervous system development	6/355	47/15358	0.000705576	0.0202351	0.0166907	GATA3/FN1/EDNRB/TFAP2A/HAND2/NAV2	6
																																				GO:0010810	BP	GO:0010810	regulation of cell-substrate adhesion	13/355	198/15358	0.000715076	0.0202772	0.0167255	FERMT1/VEGFA/BCL6/FN1/RREB1/KDR/THBS1/MMP14/PLEKHA2/PRKCE/JUP/TACSTD2/S100A10	13
																																				GO:0010644	BP	GO:0010644	cell communication by electrical coupling	5/355	32/15358	0.000772849	0.0213867	0.0176406	PKP2/ATP1B1/CAMK2D/ANK3/RYR2	5
																																				GO:0002685	BP	GO:0002685	regulation of leukocyte migration	12/355	176/15358	0.000816734	0.0223398	0.0184268	CD99/STK10/HMOX1/PTN/RIPOR2/VEGFA/MTUS1/LGALS3/THBS1/MMP14/DPP4/LYN	12
																																				GO:0044851	BP	GO:0044851	hair cycle phase	3/355	9/15358	0.000927477	0.0242476	0.0200005	CDH3/FERMT1/MSX2	3
																																				GO:0048819	BP	GO:0048819	regulation of hair follicle maturation	3/355	9/15358	0.000927477	0.0242476	0.0200005	CDH3/FERMT1/MSX2	3
																																				GO:0016324	CC	GO:0016324	apical plasma membrane	16/369	311/16081	0.00229854	0.0245369	0.0209893	PLD1/SLC15A1/EZR/SLC9A3R1/UPK2/RIPOR2/FN1/KCNK1/SLC16A3/ATP1B1/TNIK/KCNMA1/PTH1R/SLC3A2/P2RY6/DPP4	16
																																				GO:0030139	CC	GO:0030139	endocytic vesicle	16/369	311/16081	0.00229854	0.0245369	0.0209893	SYT7/PLD1/WNT6/ANXA11/RAB11FIP4/DYSF/FLNB/SYT2/CAMK2D/SH3KBP1/RAB11FIP1/RAB31/DPP4/MYO1C/TAPBP/LYN	16
																																				GO:1904888	BP	GO:1904888	cranial skeletal system development	7/355	68/15358	0.000960267	0.024967	0.0205938	GRHL2/HOXA1/PRRX1/MSX2/BMP4/TFAP2A/MMP14	7
																																				GO:0050900	BP	GO:0050900	leukocyte migration	17/355	313/15358	0.00101855	0.0259127	0.0213739	CD99/STK10/HMOX1/MYH9/PTN/GATA3/RIPOR2/VEGFA/MTUS1/LGALS3/EDNRB/THBS1/MMP14/F11R/PLEC/DPP4/LYN	17
																																				GO:0048762	BP	GO:0048762	mesenchymal cell differentiation	14/355	232/15358	0.00103389	0.0260231	0.021465	ISL1/SEMA3C/BAMBI/GATA3/FN1/MSX2/GLIPR2/BMP4/GATA5/EDNRB/HAND2/HEY1/VASN/BCL9L	14
																																				GO:0035725	BP	GO:0035725	sodium ion transmembrane transport	11/355	158/15358	0.00112541	0.027593	0.0227599	ATP2B4/SLC4A4/SLC9A3R1/KCNK1/ATP1B1/CAMK2D/STOM/ANK3/SLC3A2/PRKCE/SLC24A3	11
																																				GO:0001701	BP	GO:0001701	in utero embryonic development	19/355	377/15358	0.00127744	0.0297032	0.0245005	FUT8/GRHL2/MYH9/GATA3/TFEB/VEGFA/CDKN1C/KLF4/FURIN/ADM/PTH1R/ELF3/HAND2/HEY1/CDX2/SPINT2/KRT19/GATA2/MAFF	19
																																				GO:0001765	BP	GO:0001765	membrane raft assembly	3/355	10/15358	0.00130234	0.0297032	0.0245005	RFTN1/ANXA2/S100A10	3
																																				GO:0003253	BP	GO:0003253	cardiac neural crest cell migration involved in outflow tract morphogenesis	3/355	10/15358	0.00130234	0.0297032	0.0245005	SEMA3C/BMP4/HAND2	3
																																				GO:0032409	BP	GO:0032409	regulation of transporter activity	15/355	265/15358	0.0013211	0.0297032	0.0245005	GOPC/SLC9A3R1/RASGRF2/SGK1/AHNAK/ATP1B1/CAMK2D/STOM/ANK3/PRKCE/P2RY6/PRNP/HAP1/RELN/RYR2	15
																																				GO:0007616	BP	GO:0007616	long-term memory	5/355	36/15358	0.00134155	0.0297032	0.0245005	SGK1/LRRN4/PTCHD1/PRNP/RELN	5
																																				GO:0030104	BP	GO:0030104	water homeostasis	6/355	53/15358	0.0013433	0.0297032	0.0245005	ELOVL1/MET/GRHL1/MYO5B/SFN/PLEC	6
																																				GO:0001228	MF	GO:0001228	DNA-binding transcription activator activity, RNA polymerase II-specific	22/365	432/15631	0.000542428	0.0300596	0.0261698	ISL1/DLX3/GRHL2/TFAP2C/HOXA1/GATA3/TFCP2L1/PRRX1/ELF1/RREB1/JUND/GRHL1/KLF4/TFAP2A/FOXO1/ATF3/ELF3/HAND2/GATA2/FOXO4/MAFF/PLSCR1	22
																																				GO:0043065	BP	GO:0043065	positive regulation of apoptotic process	22/355	469/15358	0.00138136	0.030262	0.0249614	HMOX1/SLC9A3R1/LTBR/BCL6/MSX2/BMP4/GADD45G/EMILIN2/BTG1/TFAP2A/THBS1/CAMK2D/IGFBP3/NACC2/ADM/FOXO1/KCNMA1/ATF3/RYBP/HPGD/PRNP/LYN	22
																																				GO:0005200	MF	GO:0005200	structural constituent of cytoskeleton	8/365	82/15631	0.000648068	0.0307832	0.0267998	DSP/NEFM/SPTBN1/TLN1/TPM1/ANK3/KRT19/PLEC	8
																																				GO:0051099	BP	GO:0051099	positive regulation of binding	11/355	163/15358	0.00144801	0.031431	0.0259257	ISL1/BAMBI/MET/GATA3/RIPOR2/BMP4/KLF4/HAND2/DACT1/ANXA2/S100A10	11
																																				GO:0048644	BP	GO:0048644	muscle organ morphogenesis	7/355	73/15358	0.00146291	0.0316096	0.026073	ISL1/PKP2/DSP/TNNT2/TPM1/ARID5B/RYR2	7
																																				GO:0071280	BP	GO:0071280	cellular response to copper ion	4/355	22/15358	0.00147646	0.0316943	0.0261428	MT2A/MT1E/PRNP/MT1F	4
																																				GO:0071634	BP	GO:0071634	regulation of transforming growth factor beta production	5/355	37/15358	0.00152219	0.0316943	0.0261428	CDH3/FERMT1/FN1/THBS1/FURIN	5
																																				GO:0035990	BP	GO:0035990	tendon cell differentiation	2/355	3/15358	0.001574	0.0316943	0.0261428	BMP4/GDF7	2
																																				GO:0035992	BP	GO:0035992	tendon formation	2/355	3/15358	0.001574	0.0316943	0.0261428	BMP4/GDF7	2
																																				GO:0043000	BP	GO:0043000	Golgi to plasma membrane CFTR protein transport	2/355	3/15358	0.001574	0.0316943	0.0261428	GOPC/KRT18	2
																																				GO:0060319	BP	GO:0060319	primitive erythrocyte differentiation	2/355	3/15358	0.001574	0.0316943	0.0261428	VEGFA/GATA2	2
																																				GO:0048871	BP	GO:0048871	multicellular organismal homeostasis	22/355	476/15358	0.00166491	0.0331629	0.0273542	PDK4/CDH3/ELOVL1/PPP1R13L/TJP3/MET/HSPB1/CRACD/VEGFA/PRLR/KDR/GADD45G/GRHL1/LAMC1/EDNRB/FOXO1/F11R/PTH1R/MYO5B/SFN/PLEC/GATA2	22
																																				GO:0007492	BP	GO:0007492	endoderm development	7/355	75/15358	0.0017135	0.0333166	0.027481	FN1/BMP4/LAMC1/DUSP5/COL6A1/MMP14/SOX7	7
																																				GO:0010951	BP	GO:0010951	negative regulation of endopeptidase activity	12/355	192/15358	0.00172751	0.0333166	0.027481	TFPI2/VEGFA/KLF4/THBS1/FURIN/SERPING1/CAST/SPINT2/SERPINB9/PRNP/SFN/ANXA2	12
																																				GO:0003096	BP	GO:0003096	renal sodium ion transport	3/355	11/15358	0.00176017	0.0333166	0.027481	SLC9A3R1/SGK1/EDNRB	3
																																				GO:0045916	BP	GO:0045916	negative regulation of complement activation	3/355	11/15358	0.00176017	0.0333166	0.027481	SERPING1/CD55/CR1L	3
																																				GO:0021700	BP	GO:0021700	developmental maturation	15/355	273/15358	0.00177024	0.0333736	0.027528	CDH3/ANKS1A/MAP3K13/FERMT1/GATA3/VEGFA/TFCP2L1/MSX2/KDR/CDKN1C/EDNRB/PTH1R/GATA2/NRXN1/RELN	15
																																				GO:0072507	BP	GO:0072507	divalent inorganic cation homeostasis	21/355	448/15358	0.00177844	0.0333951	0.0275457	ATP2B4/MT2A/KDR/EDNRB/ATP1B1/CAMK2D/ADM/ANK3/PTH1R/MT1E/PRKCE/P2RY6/PRNP/HAP1/C1QTNF1/GATA2/SLC24A3/CD55/MT1F/RYR2/LYN	21
																																				GO:0005544	MF	GO:0005544	calcium-dependent phospholipid binding	6/365	48/15631	0.00083427	0.0350606	0.0305237	SYT7/ANXA11/DYSF/ANXA9/SYT2/ANXA2	6
																																				GO:0005178	MF	GO:0005178	integrin binding	11/365	151/15631	0.000843564	0.0350606	0.0305237	MYH9/FERMT1/PTN/FN1/KDR/TLN1/THBS1/MMP14/F11R/PLPP3/LYN	11
																																				GO:1900744	BP	GO:1900744	regulation of p38MAPK cascade	5/355	39/15358	0.00193623	0.0352394	0.029067	EZR/VEGFA/BMP4/GADD45G/HAND2	5
																																				GO:1904019	BP	GO:1904019	epithelial cell apoptotic process	8/355	98/15358	0.00194554	0.0352732	0.0290949	HMOX1/GATA3/KRT18/KDR/THBS1/CAST/GATA2/RYR2	8
																																				GO:0001227	MF	GO:0001227	DNA-binding transcription repressor activity, RNA polymerase II-specific	17/365	307/15631	0.000922862	0.0361002	0.0314287	NFE2L3/TFAP2C/GATA3/BCL6/PRRX1/MSX2/TFAP2A/JDP2/NACC2/FOXO1/ATF3/HEY1/NFIL3/CDX2/OVOL1/MAFK/HMX1	17
																																				GO:0001778	BP	GO:0001778	plasma membrane repair	4/355	24/15358	0.00206809	0.0366524	0.0302325	SYT7/MYH9/DYSF/MYOF	4
																																				GO:0032528	BP	GO:0032528	microvillus organization	4/355	24/15358	0.00206809	0.0366524	0.0302325	PLD1/EZR/SLC9A3R1/TNIK	4
																																				GO:0071695	BP	GO:0071695	anatomical structure maturation	13/355	223/15358	0.00210084	0.037094	0.0305967	CDH3/ANKS1A/MAP3K13/FERMT1/GATA3/VEGFA/TFCP2L1/MSX2/KDR/CDKN1C/EDNRB/PTH1R/GATA2	13
																																				GO:0045214	BP	GO:0045214	sarcomere organization	5/355	40/15358	0.00217156	0.037503	0.0309341	TNNT2/TPM1/CSRP1/KRT19/PLEC	5
																																				GO:0001786	MF	GO:0001786	phosphatidylserine binding	6/365	51/15631	0.00115463	0.0386095	0.0336133	SYT7/TLN1/THBS1/ANXA9/SYT2/ANXA2	6
																																				GO:0005201	MF	GO:0005201	extracellular matrix structural constituent	11/365	157/15631	0.00116119	0.0386095	0.0336133	LAMC2/MXRA5/TFPI2/FN1/EMILIN2/MATN2/LAMC1/THBS1/COL6A1/COL6A2/MFAP5	11
																																				GO:0017080	MF	GO:0017080	sodium channel regulator activity	5/365	35/15631	0.00123206	0.0390151	0.0339665	PRSS8/PKP2/ATP2B4/SGK1/CAMK2D	5
																																				GO:1903034	BP	GO:1903034	regulation of response to wounding	10/355	148/15358	0.00233001	0.0392371	0.0323644	FERMT1/PTN/RREB1/KLF4/THBS1/SERPING1/PLPP3/PRKCE/C1QTNF1/PDGFA	10
																																				GO:0071604	BP	GO:0071604	transforming growth factor beta production	5/355	41/15358	0.00242707	0.0400438	0.0330298	CDH3/FERMT1/FN1/THBS1/FURIN	5
																																				GO:0007178	BP	GO:0007178	transmembrane receptor protein serine/threonine kinase signaling pathway	17/355	340/15358	0.00245799	0.0403862	0.0333123	FUT8/BAMBI/FERMT1/SPTBN1/MSX2/BMP4/KDR/CDKN1C/THBS1/SMAD6/FURIN/GDF7/HPGD/DACT2/VASN/BCL9L/MAGI2	17
																																				GO:0045294	MF	GO:0045294	alpha-catenin binding	3/365	10/15631	0.00134125	0.0405424	0.0352961	PKP2/JUP/PKP3	3
																																				GO:0035637	BP	GO:0035637	multicellular organismal signaling	10/355	151/15358	0.00269745	0.0435643	0.0359337	ISL1/PKP2/ATP2B4/DSP/ATP1B1/CAMK2D/ANK3/JUP/PLEC/RYR2	10
																																				GO:0043495	MF	GO:0043495	protein-membrane adaptor activity	4/365	22/15631	0.00153306	0.0443254	0.0385896	MYH9/SLC9A3R1/SYNE1/JUP	4
																																				GO:0008426	MF	GO:0008426	protein kinase C inhibitor activity	2/365	3/15631	0.00160617	0.0445044	0.0387454	HSPB1/SFN	2
																																				GO:0044091	BP	GO:0044091	membrane biogenesis	6/355	61/15358	0.00278463	0.0446674	0.0368436	SPTBN1/RFTN1/ANK3/NRXN1/ANXA2/S100A10	6
																																				GO:2000027	BP	GO:2000027	regulation of animal organ morphogenesis	9/355	128/15358	0.00291054	0.0460625	0.0379943	GATA3/VEGFA/BMP4/GATA5/DACT1/TACSTD2/MAGI2/SP6/PDGFA	9
																																				GO:1904036	BP	GO:1904036	negative regulation of epithelial cell apoptotic process	5/355	43/15358	0.00300252	0.0465666	0.0384101	HMOX1/GATA3/KDR/CAST/GATA2	5
																																				GO:0031585	BP	GO:0031585	regulation of inositol 1,4,5-trisphosphate-sensitive calcium-release channel activity	2/355	4/15358	0.00309985	0.0465666	0.0384101	P2RY6/HAP1	2
																																				GO:0031587	BP	GO:0031587	positive regulation of inositol 1,4,5-trisphosphate-sensitive calcium-release channel activity	2/355	4/15358	0.00309985	0.0465666	0.0384101	P2RY6/HAP1	2
																																				GO:0032596	BP	GO:0032596	protein transport into membrane raft	2/355	4/15358	0.00309985	0.0465666	0.0384101	RFTN1/ATP1B1	2
																																				GO:0071442	BP	GO:0071442	positive regulation of histone H3-K14 acetylation	2/355	4/15358	0.00309985	0.0465666	0.0384101	GATA3/PIWIL2	2
																																				GO:1903691	BP	GO:1903691	positive regulation of wound healing, spreading of epidermal cells	2/355	4/15358	0.00309985	0.0465666	0.0384101	FERMT1/RREB1	2
																																				GO:0060171	CC	GO:0060171	stereocilium membrane	2/369	5/16081	0.00501574	0.0475938	0.0407126	RIPOR2/MYO1C	2
																																				GO:0051497	BP	GO:0051497	negative regulation of stress fiber assembly	4/355	27/15358	0.00323455	0.0478308	0.0394529	MET/CGNL1/F11R/TACSTD2	4
																																				GO:0090314	BP	GO:0090314	positive regulation of protein targeting to membrane	4/355	27/15358	0.00323455	0.0478308	0.0394529	STOM/ANK3/PRNP/MYO1C	4
																																				GO:0043087	BP	GO:0043087	regulation of GTPase activity	16/355	320/15358	0.00325887	0.0480404	0.0396258	ARAP2/DOCK9/SYDE2/RASIP1/MET/ELMOD1/RIPOR2/RASGRF2/BCL6/CBLB/ARHGAP29/RASGEF1B/FGD5/F11R/S100A10/TAX1BP3	16
																																				GO:0097493	MF	GO:0097493	structural molecule activity conferring elasticity	3/365	11/15631	0.00181244	0.0482109	0.0419722	AHNAK/EMILIN2/LAMC1	3
																																				GO:0032781	BP	GO:0032781	positive regulation of ATP-dependent activity	5/355	44/15358	0.00332443	0.0487035	0.0401727	TNNT2/TPM1/ATP1B1/PLSCR1/RYR2	5
																																				GO:0045177	CC	GO:0045177	apical part of cell	17/369	371/16081	0.00551724	0.0501247	0.0428775	PLD1/SLC15A1/EZR/SLC9A3R1/UPK2/RIPOR2/FN1/KCNK1/SLC16A3/ATP1B1/TNIK/KCNMA1/PTH1R/MYO5B/SLC3A2/P2RY6/DPP4	17
																																				GO:0001223	MF	GO:0001223	transcription coactivator binding	5/365	39/15631	0.0020248	0.0509996	0.0444002	RORA/GATA3/THRB/HAND2/GATA2	5
																																				GO:0004857	MF	GO:0004857	enzyme inhibitor activity	17/365	331/15631	0.00207066	0.0509996	0.0444002	ATP2B4/TFPI2/PTN/HSPB1/CDKN1C/SH3BP5/LGALS3/TAOK3/FURIN/ANXA9/SERPING1/CAST/SPINT2/SERPINB9/PRNP/SFN/ANXA2	17
																																				GO:0043627	BP	GO:0043627	response to estrogen	6/355	64/15358	0.00354927	0.0516773	0.0426257	HMOX1/GATA3/SMAD6/MMP14/SERPINB9/KRT19	6
																																				GO:0002713	BP	GO:0002713	negative regulation of B cell mediated immunity	3/355	14/15358	0.00368817	0.0524096	0.0432297	BCL6/CD55/CR1L	3
																																				GO:0002890	BP	GO:0002890	negative regulation of immunoglobulin mediated immune response	3/355	14/15358	0.00368817	0.0524096	0.0432297	BCL6/CD55/CR1L	3
																																				GO:0061687	BP	GO:0061687	detoxification of inorganic compound	3/355	14/15358	0.00368817	0.0524096	0.0432297	MT2A/MT1E/MT1F	3
																																				GO:0044325	MF	GO:0044325	transmembrane transporter binding	9/365	123/15631	0.00238002	0.0545763	0.047514	GOPC/PKP2/CAMK2D/ANK3/PRNP/HAP1/S100A10/RYR2/LYN	9
																																				GO:0048660	BP	GO:0048660	regulation of smooth muscle cell proliferation	9/355	134/15358	0.00395042	0.0553059	0.0456187	HMOX1/VIPR2/BMP4/THBS1/TPM1/IGFBP3/HPGD/NDRG2/P2RY6	9
																																				GO:0002076	BP	GO:0002076	osteoblast development	3/355	15/15358	0.00453194	0.0610766	0.0503786	MSX2/JUND/PTH1R	3
																																				GO:0033623	BP	GO:0033623	regulation of integrin activation	3/355	15/15358	0.00453194	0.0610766	0.0503786	FERMT1/RASIP1/FBLIM1	3
																																				GO:0048659	BP	GO:0048659	smooth muscle cell proliferation	9/355	137/15358	0.00456913	0.0610766	0.0503786	HMOX1/VIPR2/BMP4/THBS1/TPM1/IGFBP3/HPGD/NDRG2/P2RY6	9
																																				GO:0032388	BP	GO:0032388	positive regulation of intracellular transport	11/355	190/15358	0.0047487	0.0631204	0.0520644	EZR/EDEM1/STOM/ANK3/PRNP/ABLIM3/JUP/SFN/TMEM30B/ANXA2/MYO1C	11
																																				GO:0061311	BP	GO:0061311	cell surface receptor signaling pathway involved in heart development	4/355	30/15358	0.00478367	0.0632299	0.0521548	MSX2/BMP4/HAND2/HEY1	4
																																				GO:0048469	BP	GO:0048469	cell maturation	10/355	164/15358	0.00485921	0.0633532	0.0522565	ANKS1A/MAP3K13/GATA3/VEGFA/TFCP2L1/KDR/CDKN1C/EDNRB/PTH1R/GATA2	10
																																				GO:0050918	BP	GO:0050918	positive chemotaxis	5/355	48/15358	0.00486282	0.0633532	0.0522565	MET/VEGFA/BMP4/KDR/LGALS3	5
																																				GO:0018108	BP	GO:0018108	peptidyl-tyrosine phosphorylation	16/355	334/15358	0.00491928	0.0633532	0.0522565	GPRC5A/ISL1/MET/EPHB6/VEGFA/PRLR/CBLB/KDR/SH3BP5/JAK1/AFAP1L2/PRKCE/PRNP/RELN/PDGFA/LYN	16
																																				GO:0003018	BP	GO:0003018	vascular process in circulatory system	13/355	247/15358	0.0050259	0.0633532	0.0522565	SLC7A2/ATP2B4/SLC4A4/TJP3/SLC9A3R1/SOD3/VEGFA/EDNRB/ADM/KCNMA1/PLEC/SLC24A3/SMTNL2	13
																																				GO:0032762	BP	GO:0032762	mast cell cytokine production	2/355	5/15358	0.00508754	0.0633532	0.0522565	HMOX1/BCL6	2
																																				GO:0032763	BP	GO:0032763	regulation of mast cell cytokine production	2/355	5/15358	0.00508754	0.0633532	0.0522565	HMOX1/BCL6	2
																																				GO:0032898	BP	GO:0032898	neurotrophin production	2/355	5/15358	0.00508754	0.0633532	0.0522565	FURIN/HAP1	2
																																				GO:0036324	BP	GO:0036324	vascular endothelial growth factor receptor-2 signaling pathway	2/355	5/15358	0.00508754	0.0633532	0.0522565	VEGFA/KDR	2
																																				GO:0040009	BP	GO:0040009	regulation of growth rate	2/355	5/15358	0.00508754	0.0633532	0.0522565	RFTN1/BNIPL	2
																																				GO:0072179	BP	GO:0072179	nephric duct formation	2/355	5/15358	0.00508754	0.0633532	0.0522565	GATA3/BMP4	2
																																				GO:1901723	BP	GO:1901723	negative regulation of cell proliferation involved in kidney development	2/355	5/15358	0.00508754	0.0633532	0.0522565	GATA3/BMP4	2
																																				GO:1905098	BP	GO:1905098	negative regulation of guanyl-nucleotide exchange factor activity	2/355	5/15358	0.00508754	0.0633532	0.0522565	MET/RIPOR2	2
																																				GO:0055117	BP	GO:0055117	regulation of cardiac muscle contraction	6/355	69/15358	0.00515576	0.0636998	0.0525424	PKP2/DSP/ATP1B1/CAMK2D/JUP/RYR2	6
																																				GO:0072503	BP	GO:0072503	cellular divalent inorganic cation homeostasis	19/355	428/15358	0.00519779	0.0638856	0.0526956	ATP2B4/MT2A/EDNRB/ATP1B1/CAMK2D/ADM/PTH1R/MT1E/PRKCE/P2RY6/PRNP/HAP1/C1QTNF1/GATA2/SLC24A3/CD55/MT1F/RYR2/LYN	19
																																				GO:0043236	MF	GO:0043236	laminin binding	4/365	26/15631	0.00291117	0.064531	0.0561805	ADGRG6/LGALS3/THBS1/PLEKHA2	4
																																				GO:0036454	CC	GO:0036454	growth factor complex	2/369	6/16081	0.00740978	0.064571	0.0552351	IGFBP3/PDGFA	2
																																				GO:0050920	BP	GO:0050920	regulation of chemotaxis	11/355	193/15358	0.00533415	0.0650036	0.0536177	SEMA3C/PTN/MET/HSPB1/RIPOR2/VEGFA/KDR/MTUS1/THBS1/DPP4/LYN	11
																																				GO:0034405	BP	GO:0034405	response to fluid shear stress	4/355	31/15358	0.00539391	0.0650036	0.0536177	TFPI2/KLF4/SMAD6/PLEC	4
																																				GO:0002281	BP	GO:0002281	macrophage activation involved in immune response	3/355	16/15358	0.00548318	0.0650036	0.0536177	NMI/DYSF/PRKCE	3
																																				GO:0051014	BP	GO:0051014	actin filament severing	3/355	16/15358	0.00548318	0.0650036	0.0536177	CAPG/MYH9/DSTN	3
																																				GO:0097094	BP	GO:0097094	craniofacial suture morphogenesis	3/355	16/15358	0.00548318	0.0650036	0.0536177	MSX2/BMP4/MMP14	3
																																				GO:2001212	BP	GO:2001212	regulation of vasculogenesis	3/355	16/15358	0.00548318	0.0650036	0.0536177	KDR/ADM/HEY1	3
																																				GO:0035107	BP	GO:0035107	appendage morphogenesis	9/355	141/15358	0.00550854	0.0650036	0.0536177	DLX6/SEMA3C/GRHL2/PRRX1/MSX2/TBX4/BMP4/TFAP2A/HAND2	9
																																				GO:0035108	BP	GO:0035108	limb morphogenesis	9/355	141/15358	0.00550854	0.0650036	0.0536177	DLX6/SEMA3C/GRHL2/PRRX1/MSX2/TBX4/BMP4/TFAP2A/HAND2	9
																																				GO:0061351	BP	GO:0061351	neural precursor cell proliferation	9/355	141/15358	0.00550854	0.0650036	0.0536177	TEAD3/RORA/PTN/VEGFA/FOXO1/SPINT2/ID4/GATA2/LYN	9
																																				GO:0110053	BP	GO:0110053	regulation of actin filament organization	13/355	250/15358	0.0055518	0.065351	0.0539043	CAPG/LIMA1/MET/CRACD/SPTBN1/DSTN/CDC42EP1/CGNL1/TPM1/F11R/PRKCE/TACSTD2/S100A10	13
																																				GO:0070588	BP	GO:0070588	calcium ion transmembrane transport	14/355	280/15358	0.0057405	0.0673878	0.0555844	ATP2B4/AHNAK/EDNRB/ATP1B1/ANXA9/CAMK2D/PRKCE/P2RY6/PRNP/HAP1/ANXA2/SLC24A3/RYR2/LYN	14
																																				GO:2000677	BP	GO:2000677	regulation of transcription regulatory region DNA binding	5/355	50/15358	0.00579604	0.0673878	0.0555844	GATA3/MSX2/KLF4/HAND2/HEY1	5
																																				GO:0001933	BP	GO:0001933	negative regulation of protein phosphorylation	15/355	310/15358	0.00582117	0.0675142	0.0556886	GPRC5A/RASIP1/HSPB1/CBLB/BMP4/CDKN1C/SH3BP5/SMAD6/IGFBP3/PPP1R15B/PLPP3/PRNP/SFN/PLEC/LYN	15
																																				GO:0008457	MF	GO:0008457	beta-galactosyl-N-acetylglucosaminylgalactosylglucosyl-ceramide beta-1,3-acetylglucosaminyltransferase activity	2/365	4/15631	0.0031627	0.0678451	0.0590658	B3GNT2/B3GNT5	2
																																				GO:0043462	BP	GO:0043462	regulation of ATP-dependent activity	6/355	71/15358	0.0059281	0.0684189	0.0564349	TNNT2/TPM1/ATP1B1/PXK/PLSCR1/RYR2	6
																																				GO:0086005	BP	GO:0086005	ventricular cardiac muscle cell action potential	4/355	32/15358	0.00605406	0.0690818	0.0569816	PKP2/DSP/JUP/RYR2	4
																																				GO:0006911	BP	GO:0006911	phagocytosis, engulfment	5/355	51/15358	0.00630699	0.0707065	0.0583217	MYH9/THBS1/ELMO1/RAB31/GATA2	5
																																				GO:0030834	BP	GO:0030834	regulation of actin filament depolymerization	5/355	51/15358	0.00630699	0.0707065	0.0583217	CAPG/LIMA1/CRACD/SPTBN1/DSTN	5
																																				GO:0060688	BP	GO:0060688	regulation of morphogenesis of a branching structure	5/355	51/15358	0.00630699	0.0707065	0.0583217	MAP3K13/VEGFA/BMP4/TACSTD2/PDGFA	5
																																				GO:0030324	BP	GO:0030324	lung development	10/355	171/15358	0.00648713	0.0721975	0.0595516	GRHL2/ADAMTS2/VEGFA/TBX4/BMP4/KDR/THRB/MMP14/CCBE1/PDGFA	10
																																				GO:0035313	BP	GO:0035313	wound healing, spreading of epidermal cells	3/355	17/15358	0.00654538	0.0721975	0.0595516	FERMT1/MSX2/RREB1	3
																																				GO:0048008	BP	GO:0048008	platelet-derived growth factor receptor signaling pathway	5/355	52/15358	0.00684875	0.0746734	0.0615939	SLC9A3R1/VEGFA/CBLB/ARID5B/PDGFA	5
																																				GO:0005901	CC	GO:0005901	caveola	6/369	78/16081	0.00899809	0.075337	0.0644446	ATP2B4/HMOX1/MYOF/ATP1B1/KCNMA1/CAVIN1	6
																																				GO:0050866	BP	GO:0050866	negative regulation of cell activation	10/355	173/15358	0.00702238	0.0763906	0.0630102	HMOX1/RIPOR2/BCL6/CBLB/BMP4/LGALS3/PRNP/C1QTNF1/PDGFA/LYN	10
																																				GO:0005161	MF	GO:0005161	platelet-derived growth factor receptor binding	3/365	14/15631	0.00379564	0.077453	0.0674304	VEGFA/PDGFA/LYN	3
																																				GO:0001968	MF	GO:0001968	fibronectin binding	4/365	28/15631	0.00384353	0.077453	0.0674304	VEGFA/THBS1/IGFBP3/PLEKHA2	4
																																				GO:0001706	BP	GO:0001706	endoderm formation	5/355	53/15358	0.00742223	0.0786663	0.0648874	FN1/DUSP5/COL6A1/MMP14/SOX7	5
																																				GO:0022617	BP	GO:0022617	extracellular matrix disassembly	5/355	53/15358	0.00742223	0.0786663	0.0648874	LAMC1/CTSV/FURIN/MMP14/DPP4	5
																																				GO:0007182	BP	GO:0007182	common-partner SMAD protein phosphorylation	2/355	6/15358	0.00751502	0.0786663	0.0648874	SPTBN1/BMP4	2
																																				GO:0051599	BP	GO:0051599	response to hydrostatic pressure	2/355	6/15358	0.00751502	0.0786663	0.0648874	ATP2B4/PLEC	2
																																				GO:1903659	BP	GO:1903659	regulation of complement-dependent cytotoxicity	2/355	6/15358	0.00751502	0.0786663	0.0648874	CD55/CR1L	2
																																				GO:0019902	MF	GO:0019902	phosphatase binding	11/365	184/15631	0.00403074	0.0788364	0.0686348	ATP2B4/SH2D4A/MET/SLC9A3R1/RCAN3/LGALS3/FOXO1/JAK1/JUP/MAGI2/SMTNL2	11
																																				GO:0019838	MF	GO:0019838	growth factor binding	9/365	134/15631	0.00422388	0.0802538	0.0698688	LIFR/KDR/THBS1/FURIN/COL6A1/IGFBP3/VASN/HAP1/PDGFA	9
																																				GO:0048839	BP	GO:0048839	inner ear development	10/355	176/15358	0.00788868	0.0806247	0.0665027	DLX6/HOXA1/GATA3/SLC9A3R1/PRRX1/BMP4/TFAP2A/GATA2/POU3F4/PDGFA	10
																																				GO:0035148	BP	GO:0035148	tube formation	9/355	150/15358	0.00816524	0.0823836	0.0679536	GRHL2/HOXA1/GATA3/VEGFA/WNT6/BMP4/GDF7/ADM/SPINT2	9
																																				GO:0003014	BP	GO:0003014	renal system process	7/355	100/15358	0.00848245	0.0840872	0.0693588	SLC9A3R1/SGK1/BMP4/EDNRB/ADM/KCNMA1/MYO5B	7
																																				GO:0110148	BP	GO:0110148	biomineralization	9/355	151/15358	0.00851179	0.0840872	0.0693588	PTN/WNT6/MSX2/BMP4/TFAP2A/ANKH/PTH1R/HEY1/SLC24A3	9
																																				GO:0010959	BP	GO:0010959	regulation of metal ion transport	16/355	355/15358	0.00864675	0.084921	0.0700465	PRSS8/PKP2/ATP2B4/SLC9A3R1/AHNAK/LGALS3/ATP1B1/CAMK2D/STOM/ANK3/PRKCE/P2RY6/PRNP/HAP1/RYR2/LYN	16
																																				GO:0031102	BP	GO:0031102	neuron projection regeneration	5/355	55/15358	0.00866798	0.084921	0.0700465	ISL1/PTN/PRRX1/KLF4/ADM	5
																																				GO:0034113	BP	GO:0034113	heterotypic cell-cell adhesion	5/355	55/15358	0.00866798	0.084921	0.0700465	PKP2/DSP/PERP/KLF4/JUP	5
																																				GO:0051346	BP	GO:0051346	negative regulation of hydrolase activity	14/355	295/15358	0.00891465	0.0861743	0.0710803	TFPI2/VEGFA/LGALS3/KLF4/THBS1/FURIN/SERPING1/CAST/F11R/SPINT2/SERPINB9/PRNP/SFN/ANXA2	14
																																				GO:0071498	BP	GO:0071498	cellular response to fluid shear stress	3/355	19/15358	0.00901443	0.0861743	0.0710803	TFPI2/KLF4/PLEC	3
																																				GO:2000810	BP	GO:2000810	regulation of bicellular tight junction assembly	3/355	19/15358	0.00901443	0.0861743	0.0710803	PRKCH/F11R/MYO1C	3
																																				GO:0033003	BP	GO:0033003	regulation of mast cell activation	4/355	36/15358	0.00922677	0.0874972	0.0721714	HMOX1/GATA2/PLSCR1/LYN	4
																																				GO:0030042	BP	GO:0030042	actin filament depolymerization	5/355	56/15358	0.009342	0.0882392	0.0727835	CAPG/LIMA1/CRACD/SPTBN1/DSTN	5
																																				GO:0004630	MF	GO:0004630	phospholipase D activity	2/365	5/15631	0.00518987	0.0884939	0.0770425	PLD1/HMOX1	2
																																				GO:0019834	MF	GO:0019834	phospholipase A2 inhibitor activity	2/365	5/15631	0.00518987	0.0884939	0.0770425	ANXA9/ANXA2	2
																																				GO:0031013	MF	GO:0031013	troponin I binding	2/365	5/15631	0.00518987	0.0884939	0.0770425	RCAN3/TNNT2	2
																																				GO:0097109	MF	GO:0097109	neuroligin family protein binding	2/365	5/15631	0.00518987	0.0884939	0.0770425	NRXN3/NRXN1	2
																																				GO:0045930	BP	GO:0045930	negative regulation of mitotic cell cycle	11/355	209/15358	0.00948313	0.0892131	0.0735868	SLC9A3R1/BCL6/BMP4/CDKN1C/BTG1/TAOK3/KLF4/NACC2/DACT1/OVOL1/FOXO4	11
																																				GO:0071559	BP	GO:0071559	response to transforming growth factor beta	12/355	238/15358	0.00954309	0.0894215	0.0737587	FUT8/BAMBI/FERMT1/MXRA5/CDKN1C/THBS1/SMAD6/FURIN/HPGD/VASN/BCL9L/PDGFA	12
																																				GO:1902893	BP	GO:1902893	regulation of miRNA transcription	5/355	57/15358	0.0100513	0.0928568	0.0765923	GATA3/BMP4/KLF4/SMAD6/GATA2	5
																																				GO:1901021	BP	GO:1901021	positive regulation of calcium ion transmembrane transporter activity	4/355	37/15358	0.0101607	0.0928568	0.0765923	ATP1B1/P2RY6/HAP1/RYR2	4
																																				GO:0019367	BP	GO:0019367	fatty acid elongation, saturated fatty acid	2/355	7/15358	0.010361	0.0928568	0.0765923	ELOVL1/ELOVL4	2
																																				GO:0019368	BP	GO:0019368	fatty acid elongation, unsaturated fatty acid	2/355	7/15358	0.010361	0.0928568	0.0765923	ELOVL1/ELOVL4	2
																																				GO:0021603	BP	GO:0021603	cranial nerve formation	2/355	7/15358	0.010361	0.0928568	0.0765923	HOXA1/TFAP2A	2
																																				GO:0030952	BP	GO:0030952	establishment or maintenance of cytoskeleton polarity	2/355	7/15358	0.010361	0.0928568	0.0765923	PDLIM1/LMNA	2
																																				GO:0034625	BP	GO:0034625	fatty acid elongation, monounsaturated fatty acid	2/355	7/15358	0.010361	0.0928568	0.0765923	ELOVL1/ELOVL4	2
																																				GO:0034626	BP	GO:0034626	fatty acid elongation, polyunsaturated fatty acid	2/355	7/15358	0.010361	0.0928568	0.0765923	ELOVL1/ELOVL4	2
																																				GO:0038165	BP	GO:0038165	oncostatin-M-mediated signaling pathway	2/355	7/15358	0.010361	0.0928568	0.0765923	PRLR/LIFR	2
																																				GO:0042421	BP	GO:0042421	norepinephrine biosynthetic process	2/355	7/15358	0.010361	0.0928568	0.0765923	GATA3/HAND2	2
																																				GO:0070172	BP	GO:0070172	positive regulation of tooth mineralization	2/355	7/15358	0.010361	0.0928568	0.0765923	WNT6/TFAP2A	2
																																				GO:0072197	BP	GO:0072197	ureter morphogenesis	2/355	7/15358	0.010361	0.0928568	0.0765923	GATA3/BMP4	2
																																				GO:2000647	BP	GO:2000647	negative regulation of stem cell proliferation	2/355	7/15358	0.010361	0.0928568	0.0765923	FERMT1/OVOL1	2
																																				GO:0060973	BP	GO:0060973	cell migration involved in heart development	3/355	20/15358	0.0104262	0.0929133	0.0766389	SEMA3C/BMP4/HAND2	3
																																				GO:2000178	BP	GO:2000178	negative regulation of neural precursor cell proliferation	3/355	20/15358	0.0104262	0.0929133	0.0766389	PTN/SPINT2/GATA2	3
																																				GO:0007179	BP	GO:0007179	transforming growth factor beta receptor signaling pathway	10/355	184/15358	0.0106032	0.0941361	0.0776475	FUT8/BAMBI/FERMT1/CDKN1C/THBS1/SMAD6/FURIN/HPGD/VASN/BCL9L	10
																																				GO:0089717	CC	GO:0089717	spanning component of membrane	3/369	21/16081	0.011728	0.094488	0.0808267	SLC4A4/SLC15A1/SLC24A3	3
																																				GO:0043410	BP	GO:0043410	positive regulation of MAPK cascade	18/355	427/15358	0.0106678	0.0945322	0.0779743	MAP3K13/LTBR/VEGFA/GLIPR2/DOK4/BMP4/KDR/SHC2/GADD45G/TAOK3/THBS1/TNIK/HAND2/JCAD/PRKCE/P2RY6/C1QTNF1/PDGFA	18
																																				GO:0006893	BP	GO:0006893	Golgi to plasma membrane transport	5/355	58/15358	0.0107966	0.0951389	0.0784747	GOPC/KRT18/SPTBN1/ANK3/RAB31	5
																																				GO:0048663	BP	GO:0048663	neuron fate commitment	5/355	58/15358	0.0107966	0.0951389	0.0784747	ISL1/PRRX1/BMP4/OLIG3/GATA2	5
																																				GO:0061614	BP	GO:0061614	miRNA transcription	5/355	58/15358	0.0107966	0.0951389	0.0784747	GATA3/BMP4/KLF4/SMAD6/GATA2	5

## Sheet: STab7-Aggrewell ORA DOWN
Supplementary Table 7: Results of Gene Ontology enrichment analysis of downregulated DEGs in early Aggrewell organoids. Significance threshold: padj < 0.1.
D3												D5												D7												D9
	ONTOLOGY	ID	Description	GeneRatio	BgRatio	pvalue	p.adjust	qvalue	geneID	Count			ONTOLOGY	ID	Description	GeneRatio	BgRatio	pvalue	p.adjust	qvalue	geneID	Count			ONTOLOGY	ID	Description	GeneRatio	BgRatio	pvalue	p.adjust	qvalue	geneID	Count			ONTOLOGY	ID	Description	GeneRatio	BgRatio	pvalue	p.adjust	qvalue	geneID	Count
GO:0002009	BP	GO:0002009	morphogenesis of an epithelium	18/116	487/15358	2.44609e-08	6.33292e-05	5.08786e-05	EDN1/SALL1/SFRP1/PFN1/WNT5A/EPHA4/FLRT3/PCDH8/GPC3/FZD7/FRZB/FZD5/HESX1/SEMA4C/RPS7/IRX3/RGMA/MED12	18		GO:0007389	BP	GO:0007389	pattern specification process	21/126	439/15358	6.37167e-11	1.55978e-07	1.20995e-07	PAX6/FOXC1/PLXNA2/IFT74/SFRP1/GLI3/LHX2/OTX1/FEZF1/MEIS2/RAX/SIX3/GPC3/CRB2/FZD5/OTX2/CXXC4/IRX3/NOG/NR2F2/CYP26C1	21		GO:0003002	BP	GO:0003002	regionalization	25/241	337/15358	1.21569e-10	4.25262e-07	3.61698e-07	PAX6/FOXC1/SEMA3A/EDN1/SFRP1/LFNG/GLI3/LHX2/ZBTB16/OTX1/SIX3/BMPR1B/LEF1/DMRTA2/SFRP2/GPC3/CRB2/FZD5/SPRY1/OTX2/GREM1/CXXC4/EMX2/FOXG1/WNT7B	25		GO:0030900	BP	GO:0030900	forebrain development	16/80	360/15358	4.11312e-11	7.28434e-08	5.72806e-08	PAX6/ATP1A2/SEMA3A/LHX2/OTX1/WNT2B/RAX/SOX3/DMRTA2/FEZF2/NRG1/BMERB1/EMX2/CDH2/POU3F1/BLOC1S2	16
GO:0035567	BP	GO:0035567	non-canonical Wnt signaling pathway	8/116	71/15358	5.94272e-08	7.69286e-05	6.18043e-05	SFRP1/WNT5A/GPC3/FZD7/FRZB/FZD5/FZD8/MED12	8		GO:0007409	BP	GO:0007409	axonogenesis	19/126	418/15358	1.33524e-09	8.17168e-07	6.33888e-07	PAX6/CTNNA2/PLXNA2/APLP1/GLI3/LHX2/EPHA4/FLRT3/FEZF1/PALLD/EPHA7/SEMA6D/CDH11/CRABP2/BOC/OTX2/CDH2/NOG/EFNA5	19		GO:0007411	BP	GO:0007411	axon guidance	20/241	225/15358	4.10253e-10	4.25262e-07	3.61698e-07	ARX/PAX6/NGFR/SEMA3A/EDN1/NRCAM/FZD3/GLI3/LHX2/EPHA4/EPHA7/BMPR1B/RNF165/BOC/PTPRO/DPYSL5/OTX2/SEMA3E/FOXG1/EFNA5	20		GO:0061351	BP	GO:0061351	neural precursor cell proliferation	8/80	141/15358	6.86856e-07	0.000243284	0.000191307	PAX6/SOX10/FZD3/LHX2/DMRTA2/EMX2/CDH2/BLOC1S2	8
GO:0007411	BP	GO:0007411	axon guidance	11/116	225/15358	1.06656e-06	0.000449285	0.000360955	EDN1/DLX5/WNT5A/EPHA4/FLRT3/FEZF1/SEMA6D/OTX2/SEMA4C/ALCAM/EFNA5	11		GO:0090596	BP	GO:0090596	sensory organ morphogenesis	15/126	251/15358	2.1378e-09	1.04667e-06	8.11913e-07	PAX6/TFAP2B/PRDM1/MYO3B/GLI3/OTX1/PRRX1/SIX3/COL2A1/CRB2/FRZB/FZD5/FJX1/FZD2/NOG	15		GO:0097485	BP	GO:0097485	neuron projection guidance	20/241	226/15358	4.43874e-10	4.25262e-07	3.61698e-07	ARX/PAX6/NGFR/SEMA3A/EDN1/NRCAM/FZD3/GLI3/LHX2/EPHA4/EPHA7/BMPR1B/RNF165/BOC/PTPRO/DPYSL5/OTX2/SEMA3E/FOXG1/EFNA5	20		GO:0003002	BP	GO:0003002	regionalization	11/80	337/15358	1.3091e-06	0.000345963	0.000272049	PAX6/SEMA3A/LHX2/ZBTB16/OTX1/WNT2B/MNS1/DMRTA2/SFRP2/FEZF2/EMX2	11
GO:0097485	BP	GO:0097485	neuron projection guidance	11/116	226/15358	1.11409e-06	0.000449285	0.000360955	EDN1/DLX5/WNT5A/EPHA4/FLRT3/FEZF1/SEMA6D/OTX2/SEMA4C/ALCAM/EFNA5	11		GO:0030900	BP	GO:0030900	forebrain development	16/126	360/15358	4.09077e-08	9.10383e-06	7.06197e-06	PAX6/ATP1A2/LHX5/APLP1/GLI3/LHX2/MDGA1/OTX1/FEZF1/RAX/SIX3/NRG1/OTX2/CDH2/NOG/NR2F2	16		GO:0007409	BP	GO:0007409	axonogenesis	27/241	418/15358	4.76084e-10	4.25262e-07	3.61698e-07	ARX/PAX6/NGFR/CTNNA2/SEMA3A/MAP2/EDN1/NRCAM/METRN/FZD3/APLP1/GLI3/LHX2/EPHA4/EPHA7/BMPR1B/CDH11/RNF165/BOC/PTPRO/DPYSL5/OTX2/SEMA3E/CDH2/FOXG1/NDN/EFNA5	27		GO:0051960	BP	GO:0051960	regulation of nervous system development	12/80	424/15358	1.85119e-06	0.000368531	0.000289795	PAX6/SEMA3A/SOX10/FZD3/LHX2/WASF3/DMRTA2/CRABP2/TPBG/FEZF2/GPRASP2/EFNA5	12
GO:0060560	BP	GO:0060560	developmental growth involved in morphogenesis	11/116	228/15358	1.21475e-06	0.000449285	0.000360955	EDN1/SALL1/SFRP1/WASF1/WNT5A/FLRT3/SEMA6D/SEMA4C/ALCAM/EFNA5/MED12	11		GO:0048568	BP	GO:0048568	embryonic organ development	17/126	423/15358	6.46365e-08	1.31859e-05	1.02284e-05	PAX6/FOXC1/PRDM1/MYO3B/GLI3/OTX1/PRRX1/SIX3/COL2A1/RSPO3/CRB2/PKDCC/FRZB/FZD5/FZD2/NOG/NR2F2	17		GO:0061448	BP	GO:0061448	connective tissue development	20/241	241/15358	1.37721e-09	6.7746e-07	5.76201e-07	COL11A1/EDN1/FGF9/DYRK1B/GLI3/ACTA2/ZBTB16/SOX6/WNT5B/EGR1/SOX5/SULF1/BMPR1B/COL2A1/SFRP2/ZEB1/FRZB/GREM1/TYMS/WNT7B	20		GO:2000177	BP	GO:2000177	regulation of neural precursor cell proliferation	6/80	84/15358	4.85912e-06	0.000717125	0.000563914	PAX6/SOX10/FZD3/LHX2/DMRTA2/CDH2	6
GO:0003002	BP	GO:0003002	regionalization	13/116	337/15358	1.56466e-06	0.000506364	0.000406812	EDN1/SFRP1/WNT5A/FEZF1/PCDH8/SIX3/GPC3/FZD5/OTX2/BASP1/IRX3/MED12/CYP26C1	13		GO:0060070	BP	GO:0060070	canonical Wnt signaling pathway	14/126	295/15358	1.37128e-07	2.58222e-05	2.00306e-05	CDK14/SFRP1/GLI3/TLE4/TPBG/RSPO3/GPC3/FZD7/FRZB/FZD5/ZEB2/CDH2/FZD2/NOG	14		GO:0060070	BP	GO:0060070	canonical Wnt signaling pathway	22/241	295/15358	1.51684e-09	6.7746e-07	5.76201e-07	EDN1/SOX10/FGF9/FZD3/SFRP1/PLEKHA4/GLI3/WNT5B/EGR1/LEF1/SFRP2/TPBG/RSPO3/GPC3/PTPRO/FRZB/FZD5/GREM1/ZEB2/CDH2/WNT7B/JRK	22		GO:0002052	BP	GO:0002052	positive regulation of neuroblast proliferation	4/80	24/15358	6.70003e-06	0.000847554	0.000666477	PAX6/SOX10/FZD3/DMRTA2	4
GO:0043506	BP	GO:0043506	regulation of JUN kinase activity	6/116	55/15358	3.49524e-06	0.00069609	0.000559238	EDN1/SFRP1/WNT5A/EPHA4/FZD5/FZD8	6		GO:0072073	BP	GO:0072073	kidney epithelium development	10/126	139/15358	2.10234e-07	3.6761e-05	2.8516e-05	TFAP2B/FOXC1/SFRP1/GLI3/EPHA4/EPHA7/GREB1L/GPC3/IRX3/NOG	10		GO:0002009	BP	GO:0002009	morphogenesis of an epithelium	28/241	487/15358	3.04963e-09	1.2107e-06	1.02974e-06	NGFR/SEMA3A/EDN1/SOX10/FZD3/SFRP1/PLEKHA4/GLI3/LHX2/WNT5B/EPHA4/CXCR4/EPHA7/SULF1/LEF1/GREB1L/SFRP2/RSPO3/MSN/GPC3/ITGA5/FRZB/FZD5/SPRY1/GREM1/SEMA3E/RGMA/WNT7B	28		GO:0062023	CC	GO:0062023	collagen-containing extracellular matrix	11/85	380/16081	4.94633e-06	0.000900232	0.00084348	WNT5B/COL9A1/CCN2/WNT2B/COL2A1/LEFTY2/SFRP2/CDH2/A2M/EFNA5/SMOC1	11
GO:0017147	MF	GO:0017147	Wnt-protein binding	5/118	30/15631	2.75914e-06	0.000921552	0.000798698	SFRP1/FZD7/FRZB/FZD5/FZD8	5		GO:0198738	BP	GO:0198738	cell-cell signaling by wnt	16/126	430/15358	4.59366e-07	6.61487e-05	5.13125e-05	CDK14/SFRP1/GLI3/TLE4/TPBG/RSPO3/GPC3/FZD7/FRZB/FZD5/CXXC4/ZEB2/CDH2/FZD2/SHISA2/NOG	16		GO:0051216	BP	GO:0051216	cartilage development	17/241	182/15358	4.15581e-09	1.48487e-06	1.26293e-06	COL11A1/EDN1/FGF9/GLI3/ZBTB16/SOX6/WNT5B/SOX5/SULF1/BMPR1B/COL2A1/SFRP2/ZEB1/FRZB/GREM1/TYMS/WNT7B	17		GO:0002062	BP	GO:0002062	chondrocyte differentiation	6/80	105/15358	1.76408e-05	0.00183775	0.00144512	ZBTB16/WNT5B/CCN2/WNT2B/COL2A1/SFRP2	6
GO:0043507	BP	GO:0043507	positive regulation of JUN kinase activity	5/116	40/15358	1.20096e-05	0.00155464	0.001249	EDN1/WNT5A/EPHA4/FZD5/FZD8	5		GO:0098742	BP	GO:0098742	cell-cell adhesion via plasma-membrane adhesion molecules	12/126	255/15358	1.236e-06	0.000144083	0.000111767	ADGRL1/PCDH11Y/CLDN15/MDGA1/FLRT3/PALLD/CDH11/CRB2/TENM4/PCDH7/CDH2/EFNA5	12		GO:0061351	BP	GO:0061351	neural precursor cell proliferation	15/241	141/15358	5.8983e-09	1.91588e-06	1.62951e-06	ARX/PAX6/LHX5/SOX10/FZD3/GLI3/LHX2/SOX5/SIX3/LEF1/DMRTA2/ZNF503/EMX2/CDH2/FOXG1	15		GO:1902692	BP	GO:1902692	regulation of neuroblast proliferation	4/80	33/15358	2.48987e-05	0.00244975	0.00192637	PAX6/SOX10/FZD3/DMRTA2	4
GO:0198738	BP	GO:0198738	cell-cell signaling by wnt	13/116	430/15358	2.17723e-05	0.0024508	0.00196897	EDN1/SALL1/SFRP1/DLX5/WNT5A/GPC3/FZD7/FRZB/FZD5/HESX1/FZD8/SHISA3/MED12	13		GO:0051960	BP	GO:0051960	regulation of nervous system development	15/126	424/15358	2.0206e-06	0.00018851	0.00014623	PAX6/PLXNA2/GLI3/LHX2/EPHA4/FLRT3/FEZF1/EPHA7/SEMA6D/CRABP2/TPBG/TENM4/PRTG/NOG/EFNA5	15		GO:0072001	BP	GO:0072001	renal system development	21/241	304/15358	1.40919e-08	4.19586e-06	3.56871e-06	FOXC1/SFRP1/GLI3/ACTA2/ZBTB16/ODC1/EPHA4/NID1/EGR1/EPHA7/SULF1/ARL3/GREB1L/GPC3/PTPRO/SPRY1/FBN1/GREM1/EMX2/ASXL1/WNT7B	21		GO:0007409	BP	GO:0007409	axonogenesis	10/80	418/15358	6.02189e-05	0.00533238	0.00419314	PAX6/NGFR/SEMA3A/FZD3/LHX2/TTL/CRABP2/FEZF2/CDH2/EFNA5	10
GO:0048863	BP	GO:0048863	stem cell differentiation	9/116	203/15358	2.32133e-05	0.00250414	0.00201182	EDN1/SFRP1/SOX21/SEMA6D/ZFP36L2/FRZB/HESX1/SEMA4C/CYP26C1	9		GO:0002009	BP	GO:0002009	morphogenesis of an epithelium	16/126	487/15358	2.35262e-06	0.00019401	0.000150497	SFRP1/GLI3/LHX2/IGFBP5/EPHA4/FLRT3/EPHA7/GREB1L/RSPO3/GPC3/FZD7/FRZB/FZD5/IRX3/FZD2/NOG	16		GO:0021871	BP	GO:0021871	forebrain regionalization	7/241	22/15358	2.9967e-08	8.23633e-06	7.00525e-06	PAX6/GLI3/LHX2/SIX3/DMRTA2/EMX2/WNT7B	7		GO:0060284	BP	GO:0060284	regulation of cell development	10/80	478/15358	0.000181573	0.0114845	0.00903085	PAX6/SEMA3A/SOX10/FZD3/LHX2/DMRTA2/CRABP2/FEZF2/GPRASP2/EFNA5	10
GO:0050919	BP	GO:0050919	negative chemotaxis	5/116	47/15358	2.68423e-05	0.00269151	0.00216236	WNT5A/FLRT3/SEMA6D/SEMA4C/EFNA5	5		GO:0001228	MF	GO:0001228	DNA-binding transcription activator activity, RNA polymerase II-specific	15/122	432/15631	1.35868e-06	0.000215702	0.000184034	PAX6/TFAP2B/HSF2/FOXC1/MECOM/LHX2/OTX1/PRRX1/MEIS2/RAX/SIX3/OTX2/IRX3/MAF/ZNF521	15		GO:0001763	BP	GO:0001763	morphogenesis of a branching structure	16/241	191/15358	5.64344e-08	1.27288e-05	1.08262e-05	SEMA3A/EDN1/SOX10/SFRP1/GLI3/EPHA7/SULF1/LEF1/GREB1L/SFRP2/RSPO3/GPC3/FZD5/SPRY1/GREM1/SEMA3E	16		GO:0048663	BP	GO:0048663	neuron fate commitment	4/80	58/15358	0.000233888	0.0142833	0.0112317	PAX6/DMRTA2/FEZF2/NRG1	4
GO:0099560	BP	GO:0099560	synaptic membrane adhesion	4/116	25/15358	3.45769e-05	0.00331554	0.0026637	FLRT3/PCDH8/PTPRF/EFNA5	4		GO:0001216	MF	GO:0001216	DNA-binding transcription activator activity	15/122	436/15631	1.5234e-06	0.000215702	0.000184034	PAX6/TFAP2B/HSF2/FOXC1/MECOM/LHX2/OTX1/PRRX1/MEIS2/RAX/SIX3/OTX2/IRX3/MAF/ZNF521	15		GO:0198738	BP	GO:0198738	cell-cell signaling by wnt	24/241	430/15358	7.69745e-08	1.52794e-05	1.29956e-05	EDN1/SOX10/FGF9/FZD3/SFRP1/PLEKHA4/GLI3/WNT5B/EGR1/SULF1/LEF1/SFRP2/TPBG/RSPO3/GPC3/PTPRO/FRZB/FZD5/GREM1/CXXC4/ZEB2/CDH2/WNT7B/JRK	24		GO:0061448	BP	GO:0061448	connective tissue development	7/80	241/15358	0.000257685	0.0147213	0.0115762	OXCT1/ZBTB16/WNT5B/CCN2/WNT2B/COL2A1/SFRP2	7
GO:0060071	BP	GO:0060071	Wnt signaling pathway, planar cell polarity pathway	5/116	53/15358	4.8438e-05	0.0041802	0.00335837	SFRP1/WNT5A/GPC3/FZD7/MED12	5		GO:0045499	MF	GO:0045499	chemorepellent activity	5/122	28/15631	2.27055e-06	0.000215702	0.000184034	FLRT3/EPHA7/SEMA6D/NRG1/EFNA5	5		GO:0090596	BP	GO:0090596	sensory organ morphogenesis	18/241	251/15358	9.00256e-08	1.57025e-05	1.33555e-05	PAX6/COL11A1/MYO3B/EDN1/FGF9/FZD3/GLI3/OTX1/MYO7A/SIX3/COL2A1/CRB2/ZEB1/FRZB/FZD5/FBN1/FOXG1/FJX1	18		GO:0045165	BP	GO:0045165	cell fate commitment	7/80	245/15358	0.000284804	0.0152065	0.0119577	PAX6/WNT5B/WNT2B/DMRTA2/SFRP2/FEZF2/NRG1	7
GO:0060485	BP	GO:0060485	mesenchyme development	10/116	284/15358	5.80003e-05	0.00484396	0.00389163	FGFR1/EDN1/SFRP1/WNT5A/EPHA4/SEMA6D/FRZB/SEMA4C/BASP1/CYP26C1	10		GO:0017147	MF	GO:0017147	Wnt-protein binding	5/122	30/15631	3.25146e-06	0.000231667	0.000197655	SFRP1/FZD7/FRZB/FZD5/FZD2	5		GO:0090287	BP	GO:0090287	regulation of cellular response to growth factor stimulus	19/241	282/15358	1.04901e-07	1.65918e-05	1.41118e-05	CYFIP2/GPC1/NGFR/FGF9/SFRP1/SULF1/RNF165/SFRP2/GPC3/CRB2/ZEB1/ITGA5/SPRY1/OTX2/FBN1/GREM1/ZEB2/FGFBP3/RGMA	19		GO:0007548	BP	GO:0007548	sex differentiation	7/80	260/15358	0.000407691	0.0195141	0.015345	SEMA3A/WNT2B/DMRTA2/SFRP2/GFRA1/A2M/DMRTA1	7
GO:0021889	BP	GO:0021889	olfactory bulb interneuron differentiation	3/116	11/15358	6.62854e-05	0.00520039	0.00417799	SALL1/DLX5/WNT5A	3		GO:0048762	BP	GO:0048762	mesenchymal cell differentiation	11/126	232/15358	3.26174e-06	0.000249523	0.000193558	FOXC1/SFRP1/EPHA4/SEMA6D/CRB2/HMGA2/NRG1/FRZB/CDH2/NOG/CYP26C1	11		GO:0007405	BP	GO:0007405	neuroblast proliferation	9/241	60/15358	3.66065e-07	4.67125e-05	3.97304e-05	PAX6/SOX10/FZD3/GLI3/SOX5/SIX3/LEF1/DMRTA2/FOXG1	9		GO:0032808	BP	GO:0032808	lacrimal gland development	2/80	7/15358	0.000553267	0.0244959	0.0192624	PAX6/SOX10	2
GO:0044344	BP	GO:0044344	cellular response to fibroblast growth factor stimulus	6/116	101/15358	0.000115278	0.0078541	0.00630997	FGFR1/SFRP1/WNT5A/FLRT3/ZFP36L2/OTX2	6		GO:0001972	MF	GO:0001972	retinoic acid binding	4/122	15/15631	4.51138e-06	0.000257148	0.000219395	CYP26A1/CRABP2/NR2F2/CYP26C1	4		GO:0060560	BP	GO:0060560	developmental growth involved in morphogenesis	16/241	228/15358	6.38333e-07	7.71646e-05	6.56309e-05	CYFIP2/SEMA3A/MAP2/EDN1/NRCAM/SYT17/SFRP1/LHX2/CXCR4/EPHA7/SFRP2/SPRY1/SEMA3E/NDN/EFNA5/WNT7B	16		GO:0042063	BP	GO:0042063	gliogenesis	7/80	275/15358	0.000569837	0.0246142	0.0193554	PAX6/SOX10/WASF3/NRG1/BMERB1/CDH2/POU3F1	7
GO:0045499	MF	GO:0045499	chemorepellent activity	4/118	28/15631	5.49283e-05	0.00917302	0.00795015	FLRT3/SEMA6D/SEMA4C/EFNA5	4		GO:0045165	BP	GO:0045165	cell fate commitment	11/126	245/15358	5.50272e-06	0.000402225	0.000312012	PAX6/PRDM1/SFRP1/GLI3/PRRX1/SOX5/TENM4/FZD7/NRG1/NR2F2/ZNF521	11		GO:2000177	BP	GO:2000177	regulation of neural precursor cell proliferation	10/241	84/15358	7.50306e-07	8.64788e-05	7.35529e-05	PAX6/LHX5/SOX10/FZD3/GLI3/LHX2/SIX3/DMRTA2/CDH2/FOXG1	10		GO:0045499	MF	GO:0045499	chemorepellent activity	3/76	28/15631	0.000331554	0.0261576	0.0200926	SEMA3A/NRG1/EFNA5	3
GO:0071774	BP	GO:0071774	response to fibroblast growth factor	6/116	106/15358	0.0001505	0.00964385	0.00774786	FGFR1/SFRP1/WNT5A/FLRT3/ZFP36L2/OTX2	6		GO:0050767	BP	GO:0050767	regulation of neurogenesis	13/126	349/15358	5.83228e-06	0.000407926	0.000316434	PAX6/PLXNA2/GLI3/LHX2/EPHA4/FEZF1/EPHA7/SEMA6D/CRABP2/TENM4/PRTG/NOG/EFNA5	13		GO:0002052	BP	GO:0002052	positive regulation of neuroblast proliferation	6/241	24/15358	1.49026e-06	0.000134647	0.000114522	PAX6/SOX10/FZD3/GLI3/DMRTA2/FOXG1	6		GO:0048406	MF	GO:0048406	nerve growth factor binding	2/76	6/15631	0.000345566	0.0261576	0.0200926	NGFR/A2M	2
GO:0070682	BP	GO:0070682	proteasome regulatory particle assembly	2/116	3/15358	0.000168842	0.00964385	0.00774786	PSMD5/PSMD9	2		GO:0043583	BP	GO:0043583	ear development	10/126	202/15358	6.35564e-06	0.000432184	0.000335251	MYO3B/GLI3/OTX1/EPHA4/PRRX1/COL2A1/FRZB/MAF/FZD2/NOG	10		GO:0071772	BP	GO:0071772	response to BMP	13/241	161/15358	1.54746e-06	0.000134647	0.000114522	SFRP1/EGR1/SULF1/BMPR1B/LEF1/COL2A1/RNF165/SFRP2/GPC3/CRB2/FBN1/GREM1/RGMA	13		GO:0048018	MF	GO:0048018	receptor ligand activity	8/76	369/15631	0.000416083	0.0261576	0.0200926	SEMA3A/WNT5B/CCN2/WNT2B/LEFTY2/SFRP2/NRG1/EFNA5	8
GO:0090245	BP	GO:0090245	axis elongation involved in somitogenesis	2/116	3/15358	0.000168842	0.00964385	0.00774786	SFRP1/MED12	2		GO:0061035	BP	GO:0061035	regulation of cartilage development	6/126	64/15358	1.37459e-05	0.000764772	0.000593244	GLI3/SOX5/PKDCC/FRZB/MAF/NOG	6		GO:0071773	BP	GO:0071773	cellular response to BMP stimulus	13/241	161/15358	1.54746e-06	0.000134647	0.000114522	SFRP1/EGR1/SULF1/BMPR1B/LEF1/COL2A1/RNF165/SFRP2/GPC3/CRB2/FBN1/GREM1/RGMA	13		GO:0030546	MF	GO:0030546	signaling receptor activator activity	8/76	376/15631	0.000471307	0.0261576	0.0200926	SEMA3A/WNT5B/CCN2/WNT2B/LEFTY2/SFRP2/NRG1/EFNA5	8
GO:0032354	BP	GO:0032354	response to follicle-stimulating hormone	3/116	15/15358	0.000178797	0.00964385	0.00774786	EDN1/PAPPA/EFNA5	3		GO:0007369	BP	GO:0007369	gastrulation	9/126	178/15358	1.58684e-05	0.000826505	0.000641131	FOXC1/SFRP1/GPC3/CRB2/TENM4/HMGA2/FZD7/OTX2/NOG	9		GO:0042063	BP	GO:0042063	gliogenesis	17/241	275/15358	1.65812e-06	0.000134647	0.000114522	PAX6/VIM/GPC1/SOX10/METRN/CSK/GLI3/SOX6/EPHA4/CXCR4/WASF3/LEF1/NRG1/BMERB1/CDH2/FOXG1/NDN	17		GO:0008544	BP	GO:0008544	epidermis development	7/80	279/15358	0.000620762	0.0261755	0.0205832	PAX6/NGFR/FZD3/LHX2/CCN2/CRABP2/POU3F1	7
GO:0007164	BP	GO:0007164	establishment of tissue polarity	5/116	72/15358	0.000210721	0.0106972	0.00859411	SFRP1/WNT5A/GPC3/FZD7/MED12	5		GO:0061351	BP	GO:0061351	neural precursor cell proliferation	8/126	141/15358	2.08846e-05	0.00104338	0.000809362	PAX6/LHX5/GLI3/LHX2/SOX5/SIX3/ZNF503/CDH2	8		GO:0060485	BP	GO:0060485	mesenchyme development	17/241	284/15358	2.57079e-06	0.000176643	0.000150241	FOXC1/SEMA3A/EDN1/SOX10/FGF9/SFRP1/ACTA2/EPHA4/LEF1/SFRP2/CRB2/NRG1/FRZB/SPRY1/GREM1/SEMA3E/CDH2	17		GO:0030297	MF	GO:0030297	transmembrane receptor protein tyrosine kinase activator activity	2/76	8/15631	0.000640997	0.0284603	0.0218614	NRG1/EFNA5	2
GO:0048588	BP	GO:0048588	developmental cell growth	8/116	215/15358	0.000225403	0.0112224	0.0090161	EDN1/WASF1/WNT5A/FLRT3/SEMA6D/SEMA4C/ALCAM/EFNA5	8		GO:0001763	BP	GO:0001763	morphogenesis of a branching structure	9/126	191/15358	2.77641e-05	0.00128239	0.000994766	PRDM1/SFRP1/GLI3/EPHA7/GREB1L/RSPO3/GPC3/FZD5/NOG	9		GO:0043583	BP	GO:0043583	ear development	14/241	202/15358	3.75914e-06	0.000244208	0.000207706	COL11A1/MYO3B/EDN1/FGF9/FZD3/GLI3/EYA4/OTX1/EPHA4/MYO7A/COL2A1/ZEB1/FRZB/FOXG1	14		GO:0060070	BP	GO:0060070	canonical Wnt signaling pathway	7/80	295/15358	0.000861831	0.0292699	0.0230165	SOX10/FZD3/WNT5B/WNT2B/SFRP2/TPBG/CDH2	7
GO:0048562	BP	GO:0048562	embryonic organ morphogenesis	9/116	276/15358	0.000244594	0.0119482	0.00959917	EDN1/DLX5/WNT5A/SIX3/EIF4A3/FRZB/FZD5/HESX1/MED12	9		GO:0050808	BP	GO:0050808	synapse organization	13/126	408/15358	3.05531e-05	0.00138507	0.00107442	SEZ6/CTNNA2/ADGRL1/MDGA1/EPHA4/FLRT3/EPHA7/TPBG/CAST/NRG1/FZD5/CDH2/EFNA5	13		GO:2000027	BP	GO:2000027	regulation of animal organ morphogenesis	11/241	128/15358	5.47878e-06	0.000326261	0.000277495	NGFR/EDN1/FZD3/SFRP1/PLEKHA4/SULF1/SFRP2/RSPO3/GPC3/SPRY1/GREM1	11		GO:0014032	BP	GO:0014032	neural crest cell development	4/80	82/15358	0.000877269	0.0292699	0.0230165	SEMA3A/SOX10/NRG1/CDH2	4
GO:0050808	BP	GO:0050808	synapse organization	11/116	408/15358	0.000262309	0.0125762	0.0101037	CBLN1/PFN1/WASF1/WNT5A/EPHA4/FLRT3/PCDH8/PTPRF/FZD5/EFNA5/COL4A5	11		GO:0060284	BP	GO:0060284	regulation of cell development	14/126	478/15358	3.76663e-05	0.00158978	0.00123321	PAX6/PLXNA2/GLI3/LHX2/EPHA4/FEZF1/EPHA7/SEMA6D/CRABP2/TENM4/FRZB/PRTG/NOG/EFNA5	14		GO:0045165	BP	GO:0045165	cell fate commitment	15/241	245/15358	7.71659e-06	0.0004447	0.000378231	ARX/PAX6/EDN1/SFRP1/GLI3/SOX6/WNT5B/SOX5/DMRTA2/SFRP2/NRG1/FOXG1/SOX12/WNT7B/ZNF521	15		GO:0061072	BP	GO:0061072	iris morphogenesis	2/80	9/15358	0.000942059	0.0292699	0.0230165	PAX6/WNT2B	2
GO:0016103	BP	GO:0016103	diterpenoid catabolic process	2/116	4/15358	0.000336014	0.014047	0.0112854	CYP26A1/CYP26C1	2		GO:0050807	BP	GO:0050807	regulation of synapse organization	9/126	200/15358	3.98509e-05	0.00163002	0.00126443	CTNNA2/ADGRL1/MDGA1/EPHA4/FLRT3/EPHA7/TPBG/CDH2/EFNA5	9		GO:0098743	BP	GO:0098743	cell aggregation	5/241	20/15358	1.16737e-05	0.000595857	0.000506795	COL11A1/SOX6/SOX5/BMPR1B/COL2A1	5		GO:0061303	BP	GO:0061303	cornea development in camera-type eye	2/80	9/15358	0.000942059	0.0292699	0.0230165	PAX6/WNT2B	2
GO:0034653	BP	GO:0034653	retinoic acid catabolic process	2/116	4/15358	0.000336014	0.014047	0.0112854	CYP26A1/CYP26C1	2		GO:0050919	BP	GO:0050919	negative chemotaxis	5/126	47/15358	3.99514e-05	0.00163002	0.00126443	FLRT3/EPHA7/SEMA6D/NRG1/EFNA5	5		GO:0062023	CC	GO:0062023	collagen-containing extracellular matrix	19/246	380/16081	6.43318e-06	0.00179562	0.0016194	COL11A1/GPC1/CCDC80/SFRP1/APLP1/WNT5B/COL9A1/NID1/SULF1/COL2A1/SFRP2/GPC3/FBN1/GREM1/CDH2/FGFBP3/EFNA5/COL4A6/SMOC1	19		GO:0061549	BP	GO:0061549	sympathetic ganglion development	2/80	9/15358	0.000942059	0.0292699	0.0230165	SEMA3A/FZD3	2
GO:0001501	BP	GO:0001501	skeletal system development	12/116	491/15358	0.000336391	0.014047	0.0112854	FGFR1/EDN1/SFRP1/DLX5/NSD2/WNT5A/HAPLN3/EIF4A3/FRZB/MAF/MED12/COL13A1	12		GO:0030336	BP	GO:0030336	negative regulation of cell migration	10/126	255/15358	4.75616e-05	0.00187792	0.00145672	SFRP1/IGFBP5/EPHA4/GADD45A/BST2/SEMA6D/NRG1/NOG/GPR173/NR2F2	10		GO:0005604	CC	GO:0005604	basement membrane	9/246	90/16081	9.52586e-06	0.00179562	0.0016194	CCDC80/APLP1/COL9A1/NID1/COL2A1/FBN1/EFNA5/COL4A6/SMOC1	9		GO:0048672	BP	GO:0048672	positive regulation of collateral sprouting	2/80	10/15358	0.0011736	0.0340728	0.0267932	CRABP2/EFNA5	2
GO:0061053	BP	GO:0061053	somite development	5/116	81/15358	0.000365629	0.0147908	0.0118829	SFRP1/WNT5A/PCDH8/FRZB/MED12	5		GO:0050803	BP	GO:0050803	regulation of synapse structure or activity	9/126	206/15358	5.01703e-05	0.00194947	0.00151223	CTNNA2/ADGRL1/MDGA1/EPHA4/FLRT3/EPHA7/TPBG/CDH2/EFNA5	9		GO:0017147	MF	GO:0017147	Wnt-protein binding	6/239	30/15631	5.23955e-06	0.00257786	0.00232195	FZD3/SFRP1/SFRP2/PTPRO/FRZB/FZD5	6		GO:0060560	BP	GO:0060560	developmental growth involved in morphogenesis	6/80	228/15358	0.00120641	0.0344606	0.0270982	SEMA3A/LHX2/TTL/CRABP2/SFRP2/EFNA5	6
GO:0015207	MF	GO:0015207	adenine transmembrane transporter activity	2/118	3/15631	0.00016869	0.0149127	0.0129246	SLC25A5/SLC43A3	2		GO:0061053	BP	GO:0061053	somite development	6/126	81/15358	5.31123e-05	0.00203155	0.0015759	FOXC1/PLXNA2/SFRP1/CRB2/FRZB/NOG	6		GO:0031345	BP	GO:0031345	negative regulation of cell projection organization	11/241	175/15358	0.000101201	0.00388807	0.00330693	VIM/SEMA3A/MAP2/TBC1D30/EPHA4/EPHA7/TCHP/PTPRO/SEMA3E/NR2F1/RGMA	11		GO:0001764	BP	GO:0001764	neuron migration	5/80	162/15358	0.00156097	0.041886	0.0329372	PAX6/SEMA3A/FZD3/FEZF2/NRG1	5
GO:0042813	MF	GO:0042813	Wnt-activated receptor activity	3/118	15/15631	0.000178595	0.0149127	0.0129246	FZD7/FZD5/FZD8	3		GO:0007498	BP	GO:0007498	mesoderm development	7/126	120/15358	5.84336e-05	0.00216736	0.00168125	FOXC1/MEST/LHX2/CRB2/HMGA2/IRX3/NOG	7		GO:0007369	BP	GO:0007369	gastrulation	11/241	178/15358	0.000117741	0.0044283	0.00376641	FOXC1/COL11A1/SFRP1/WNT5B/MACROH2A1/LEF1/SFRP2/GPC3/CRB2/ITGA5/OTX2	11		GO:0070278	BP	GO:0070278	extracellular matrix constituent secretion	2/80	12/15358	0.00170967	0.0438817	0.0345065	TMEM38B/CCN2	2
GO:0060231	BP	GO:0060231	mesenchymal to epithelial transition	3/116	20/15358	0.000435802	0.0168402	0.0135294	SALL1/FZD7/BASP1	3		GO:2000177	BP	GO:2000177	regulation of neural precursor cell proliferation	6/126	84/15358	6.52034e-05	0.00234732	0.00182085	PAX6/LHX5/GLI3/LHX2/SIX3/CDH2	6		GO:0048588	BP	GO:0048588	developmental cell growth	12/241	215/15358	0.000152714	0.00530135	0.00450897	CYFIP2/SEMA3A/MAP2/EDN1/NRCAM/SYT17/LHX2/CXCR4/EPHA7/SEMA3E/NDN/EFNA5	12		GO:0050919	BP	GO:0050919	negative chemotaxis	3/80	47/15358	0.0018712	0.0466747	0.0367028	SEMA3A/NRG1/EFNA5	3
GO:1900120	BP	GO:1900120	regulation of receptor binding	3/116	21/15358	0.000505645	0.0192517	0.0154668	PTPRF/PLCL2/RGMA	3		GO:0060071	BP	GO:0060071	Wnt signaling pathway, planar cell polarity pathway	5/126	53/15358	7.18613e-05	0.00252275	0.00195693	SFRP1/RSPO3/GPC3/FZD7/FZD2	5		GO:0002064	BP	GO:0002064	epithelial cell development	11/241	194/15358	0.000250313	0.00784532	0.00667269	PAX6/VIM/ACTA2/WNT5B/CXCR4/SIX3/MSN/CDH2/ASXL1/TYMS/WNT7B	11		GO:0007416	BP	GO:0007416	synapse assembly	5/80	176/15358	0.0022441	0.0537068	0.0422325	TPBG/NRG1/GPRASP2/CDH2/EFNA5	5
GO:0001763	BP	GO:0001763	morphogenesis of a branching structure	7/116	191/15358	0.000613872	0.0217714	0.0174912	EDN1/SALL1/SFRP1/WNT5A/GPC3/FZD5/COL13A1	7		GO:0005501	MF	GO:0005501	retinoid binding	4/122	29/15631	7.21356e-05	0.00293695	0.00250576	CYP26A1/CRABP2/NR2F2/CYP26C1	4		GO:0061053	BP	GO:0061053	somite development	7/241	81/15358	0.000278348	0.00842828	0.00716851	FOXC1/SFRP1/LFNG/LEF1/SFRP2/CRB2/FRZB	7		GO:0007171	BP	GO:0007171	activation of transmembrane receptor protein tyrosine kinase activity	2/80	14/15358	0.0023414	0.054679	0.042997	NRG1/EFNA5	2
GO:1901888	BP	GO:1901888	regulation of cell junction assembly	7/116	192/15358	0.000633181	0.0218689	0.0175695	CBLN1/SFRP1/WNT5A/FLRT3/FZD5/IRX3/EFNA5	7		GO:0019840	MF	GO:0019840	isoprenoid binding	4/122	29/15631	7.21356e-05	0.00293695	0.00250576	CYP26A1/CRABP2/NR2F2/CYP26C1	4		GO:0040013	BP	GO:0040013	negative regulation of locomotion	14/241	300/15358	0.000286392	0.00854748	0.00726989	NGFR/VASH1/SEMA3A/SFRP1/EPHA4/SULF1/SFRP2/PTPRO/NRG1/BMERB1/GREM1/SEMA3E/CCDC125/DACH1	14		GO:0061387	BP	GO:0061387	regulation of extent of cell growth	4/80	108/15358	0.00242719	0.0558254	0.0438985	SEMA3A/TTL/CRABP2/EFNA5	4
GO:0072073	BP	GO:0072073	kidney epithelium development	6/116	139/15358	0.000647741	0.0220658	0.0177277	SALL1/SFRP1/EPHA4/GPC3/BASP1/IRX3	6		GO:0007416	BP	GO:0007416	synapse assembly	8/126	176/15358	0.000100983	0.00333394	0.00258619	MDGA1/FLRT3/EPHA7/TPBG/NRG1/FZD5/CDH2/EFNA5	8		GO:0048663	BP	GO:0048663	neuron fate commitment	6/241	58/15358	0.000287069	0.00854748	0.00726989	PAX6/GLI3/DMRTA2/NRG1/FOXG1/ZNF521	6		GO:0097479	BP	GO:0097479	synaptic vesicle localization	3/80	52/15358	0.00250318	0.056835	0.0446924	AP3M2/CDH2/BLOC1S2	3
GO:0098742	BP	GO:0098742	cell-cell adhesion via plasma-membrane adhesion molecules	8/116	255/15358	0.000702514	0.0236209	0.018977	CBLN1/CDH6/FLRT3/PCDH8/PTPRF/ALCAM/EFNA5/PCDH18	8		GO:0048663	BP	GO:0048663	neuron fate commitment	5/126	58/15358	0.00011105	0.00347138	0.0026928	PAX6/GLI3/PRRX1/NRG1/ZNF521	5		GO:0045926	BP	GO:0045926	negative regulation of growth	12/241	232/15358	0.000308407	0.00895885	0.00761978	SEMA3A/MAP2/SFRP1/RAI1/EPHA7/TCHP/SFRP2/GPC3/FRZB/GREM1/SEMA3E/MEG3	12		GO:0007601	BP	GO:0007601	visual perception	5/80	182/15358	0.00259518	0.058178	0.0457485	PAX6/EYA4/RAX/COL2A1/SIX6	5
GO:0016049	BP	GO:0016049	cell growth	11/116	460/15358	0.000718221	0.023751	0.0190815	EDN1/SFRP1/WASF1/WNT5A/FLRT3/SH3BP4/SEMA6D/FRZB/SEMA4C/ALCAM/EFNA5	11		GO:0034329	BP	GO:0034329	cell junction assembly	12/126	402/15358	0.00011628	0.00347138	0.0026928	SFRP1/CLDN15/MDGA1/FLRT3/EPHA7/CDH11/TPBG/NRG1/FZD5/CDH2/IRX3/EFNA5	12		GO:0001525	BP	GO:0001525	angiogenesis	19/241	498/15358	0.00033546	0.00951918	0.00809635	E2F2/FOXC1/NGFR/VASH1/EDN1/NRCAM/FGF9/SFRP1/PIK3R3/CXCR4/SULF1/LEF1/SFRP2/RSPO3/ITGA5/EMC10/FZD5/GREM1/SEMA3E	19		GO:0060026	BP	GO:0060026	convergent extension	2/80	15/15358	0.00269251	0.0596055	0.046871	WNT5B/SFRP2	2
GO:0014034	BP	GO:0014034	neural crest cell fate commitment	2/116	6/15358	0.000831753	0.0262611	0.0210981	EDN1/SFRP1	2		GO:0060840	BP	GO:0060840	artery development	6/126	96/15358	0.000137268	0.00391617	0.00303782	TFAP2B/FOXC1/PRDM1/GLI3/PRRX1/NOG	6		GO:1902742	BP	GO:1902742	apoptotic process involved in development	5/241	39/15358	0.000339988	0.00951918	0.00809635	FOXC1/SIX3/LEF1/FZD5/XKR6	5		GO:0030198	BP	GO:0030198	extracellular matrix organization	6/80	280/15358	0.0033859	0.0681636	0.0536006	TMEM38B/COL9A1/CCN2/COL2A1/SFRP2/SMOC1	6
GO:0043583	BP	GO:0043583	ear development	7/116	202/15358	0.000854081	0.0266412	0.0214035	EDN1/DLX5/WNT5A/EPHA4/FRZB/HESX1/MAF	7		GO:0043588	BP	GO:0043588	skin development	9/126	235/15358	0.000137578	0.00391617	0.00303782	PAX6/TFAP2B/FOXC1/IFT74/LHX2/IGFBP5/TNFRSF19/PALLD/CDH11	9		GO:0060713	BP	GO:0060713	labyrinthine layer morphogenesis	4/241	22/15358	0.000346346	0.00951918	0.00809635	LEF1/RSPO3/FZD5/WNT7B	4		GO:0043062	BP	GO:0043062	extracellular structure organization	6/80	281/15358	0.00344565	0.0681636	0.0536006	TMEM38B/COL9A1/CCN2/COL2A1/SFRP2/SMOC1	6
GO:0048679	BP	GO:0048679	regulation of axon regeneration	3/116	26/15358	0.000961671	0.0289508	0.023259	EPHA4/PTPRF/RGMA	3		GO:0061448	BP	GO:0061448	connective tissue development	9/126	241/15358	0.000166318	0.00452385	0.00350921	GLI3/PRRX1/SOX5/COL2A1/HMGA2/PKDCC/FRZB/MAF/NOG	9		GO:0016049	BP	GO:0016049	cell growth	18/241	460/15358	0.000355976	0.00970918	0.00825796	CYFIP2/SEMA3A/MAP2/EDN1/NRCAM/SYT17/SFRP1/LHX2/CXCR4/EPHA7/TCHP/SFRP2/FRZB/GREM1/SEMA3E/NDN/EFNA5/MEG3	18		GO:0031643	BP	GO:0031643	positive regulation of myelination	2/80	17/15358	0.00346399	0.0681636	0.0536006	SOX10/WASF3	2
GO:0032535	BP	GO:0032535	regulation of cellular component size	9/116	337/15358	0.00103158	0.0303495	0.0243828	EDN1/PFN1/ARPC3/WNT5A/SEMA6D/TMSB15A/SEMA4C/EFNA5/TMSB4X	9		GO:0040013	BP	GO:0040013	negative regulation of locomotion	10/126	300/15358	0.000182133	0.00484633	0.00375936	SFRP1/IGFBP5/EPHA4/GADD45A/BST2/SEMA6D/NRG1/NOG/GPR173/NR2F2	10		GO:0010721	BP	GO:0010721	negative regulation of cell development	10/241	171/15358	0.000373112	0.0100235	0.00852532	PAX6/SEMA3A/MAP2/SOX10/LHX2/EPHA7/FRZB/FBN1/SEMA3E/EFNA5	10		GO:0036342	BP	GO:0036342	post-anal tail morphogenesis	2/80	17/15358	0.00346399	0.0681636	0.0536006	FZD3/SFRP2	2
GO:0003344	BP	GO:0003344	pericardium morphogenesis	2/116	7/15358	0.0011587	0.0319137	0.0256394	WNT5A/FLRT3	2		GO:1901888	BP	GO:1901888	regulation of cell junction assembly	8/126	192/15358	0.000184141	0.00484708	0.00375994	SFRP1/MDGA1/FLRT3/EPHA7/TPBG/FZD5/IRX3/EFNA5	8		GO:0001503	BP	GO:0001503	ossification	16/241	384/15358	0.00038238	0.0101338	0.00861915	FOXC1/COL11A1/FGF9/SFRP1/GLI3/ZBTB16/BMPR1B/LEF1/COL2A1/CDH11/SFRP2/GPC3/GREM1/WNT7B/PDLIM7/SMOC1	16		GO:0008356	BP	GO:0008356	asymmetric cell division	2/80	18/15358	0.00388386	0.0731736	0.0575403	PAX6/ZBTB16	2
GO:0006863	BP	GO:0006863	purine nucleobase transport	2/116	7/15358	0.0011587	0.0319137	0.0256394	SLC25A5/SLC43A3	2		GO:0021915	BP	GO:0021915	neural tube development	7/126	152/15358	0.000255855	0.0063266	0.00490763	PAX6/PLXNA2/SFRP1/GLI3/LHX2/FZD2/NOG	7		GO:0051960	BP	GO:0051960	regulation of nervous system development	17/241	424/15358	0.000393021	0.0102501	0.00871803	PAX6/SEMA3A/MAP2/SOX10/METRN/FZD3/GLI3/LHX2/EPHA4/CXCR4/WASF3/EPHA7/DMRTA2/TPBG/SEMA3E/FOXG1/EFNA5	17		GO:0051965	BP	GO:0051965	positive regulation of synapse assembly	3/80	62/15358	0.00412703	0.0763929	0.0600718	TPBG/GPRASP2/EFNA5	3
GO:0051964	BP	GO:0051964	negative regulation of synapse assembly	2/116	7/15358	0.0011587	0.0319137	0.0256394	CBLN1/WNT5A	2		GO:0060537	BP	GO:0060537	muscle tissue development	11/126	377/15358	0.000274822	0.00663522	0.00514703	TFAP2B/FOXC1/NEBL/IGFBP5/FHOD3/TENM4/FZD7/NRG1/IRX3/NOG/NR2F2	11		GO:0051271	BP	GO:0051271	negative regulation of cellular component movement	13/241	276/15358	0.000430754	0.0109478	0.00931143	NGFR/VASH1/SEMA3A/SFRP1/EPHA4/SULF1/SFRP2/PTPRO/NRG1/BMERB1/GREM1/CCDC125/DACH1	13		GO:0048490	BP	GO:0048490	anterograde synaptic vesicle transport	2/80	19/15358	0.00432618	0.0766166	0.0602477	AP3M2/BLOC1S2	2
GO:1990416	BP	GO:1990416	cellular response to brain-derived neurotrophic factor stimulus	2/116	8/15358	0.00153732	0.0390207	0.0313492	WASF1/EIF4A3	2		GO:0042813	MF	GO:0042813	Wnt-activated receptor activity	3/122	15/15631	0.000197092	0.00702139	0.00599055	FZD7/FZD5/FZD2	3		GO:0001756	BP	GO:0001756	somitogenesis	6/241	63/15358	0.000451495	0.0113605	0.00966245	FOXC1/SFRP1/LFNG/LEF1/SFRP2/CRB2	6		GO:0099514	BP	GO:0099514	synaptic vesicle cytoskeletal transport	2/80	19/15358	0.00432618	0.0766166	0.0602477	AP3M2/BLOC1S2	2
GO:0010721	BP	GO:0010721	negative regulation of cell development	6/116	171/15358	0.00188694	0.0446671	0.0358855	WNT5A/SEMA6D/FRZB/PRTG/SEMA4C/EFNA5	6		GO:0007164	BP	GO:0007164	establishment of tissue polarity	5/126	72/15358	0.000309453	0.00714662	0.00554373	SFRP1/RSPO3/GPC3/FZD7/FZD2	5		GO:0030198	BP	GO:0030198	extracellular matrix organization	13/241	280/15358	0.000493571	0.0121415	0.0103268	FOXC1/COL11A1/CCDC80/APLP1/COL9A1/NID1/SULF1/COL2A1/SFRP2/GREM1/HPSE2/COL4A6/SMOC1	13		GO:0099517	BP	GO:0099517	synaptic vesicle transport along microtubule	2/80	19/15358	0.00432618	0.0766166	0.0602477	AP3M2/BLOC1S2	2
GO:0045926	BP	GO:0045926	negative regulation of growth	7/116	232/15358	0.00189748	0.0446671	0.0358855	SFRP1/WNT5A/SH3BP4/SEMA6D/GPC3/FRZB/SEMA4C	7		GO:0001503	BP	GO:0001503	ossification	11/126	384/15358	0.000321487	0.00728703	0.00565265	FOXC1/BCAP29/SFRP1/GLI3/IGFBP5/COL2A1/CDH11/GPC3/PKDCC/NOG/SMOC1	11		GO:0030308	BP	GO:0030308	negative regulation of cell growth	10/241	178/15358	0.000512167	0.0123647	0.0105165	SEMA3A/MAP2/SFRP1/EPHA7/TCHP/SFRP2/FRZB/GREM1/SEMA3E/MEG3	10		GO:2000027	BP	GO:2000027	regulation of animal organ morphogenesis	4/80	128/15358	0.00446797	0.0783443	0.0616063	NGFR/FZD3/WNT2B/SFRP2	4
GO:0031128	BP	GO:0031128	developmental induction	3/116	33/15358	0.00194198	0.0446671	0.0358855	SALL1/WNT5A/FZD5	3		GO:0010470	BP	GO:0010470	regulation of gastrulation	3/126	17/15358	0.000337084	0.00738698	0.00573018	CRB2/TENM4/OTX2	3		GO:0045499	MF	GO:0045499	chemorepellent activity	5/239	28/15631	5.90896e-05	0.014536	0.013093	SEMA3A/EPHA7/NRG1/SEMA3E/EFNA5	5		GO:0010881	BP	GO:0010881	regulation of cardiac muscle contraction by regulation of the release of sequestered calcium ion	2/80	20/15358	0.00479069	0.082372	0.0647735	ATP1A2/TMEM38B	2
GO:0042363	BP	GO:0042363	fat-soluble vitamin catabolic process	2/116	9/15358	0.0019668	0.0446671	0.0358855	CYP26A1/CYP26C1	2		GO:0048738	BP	GO:0048738	cardiac muscle tissue development	8/126	210/15358	0.000337966	0.00738698	0.00573018	FOXC1/NEBL/FHOD3/TENM4/FZD7/NRG1/IRX3/NOG	8		GO:0045667	BP	GO:0045667	regulation of osteoblast differentiation	8/241	121/15358	0.000642064	0.0149941	0.0127529	SFRP1/GLI3/BMPR1B/SFRP2/GREM1/WNT7B/PDLIM7/SMOC1	8		GO:0098743	BP	GO:0098743	cell aggregation	2/80	20/15358	0.00479069	0.082372	0.0647735	CCN2/COL2A1	2
GO:0048387	BP	GO:0048387	negative regulation of retinoic acid receptor signaling pathway	2/116	9/15358	0.0019668	0.0446671	0.0358855	CYP26A1/CYP26C1	2		GO:0001764	BP	GO:0001764	neuron migration	7/126	162/15358	0.000376898	0.0080934	0.00627816	PAX6/CTNNA2/MDGA1/FEZF1/NRG1/GPR173/NR2F2	7		GO:0060384	BP	GO:0060384	innervation	4/241	26/15358	0.000673837	0.0154335	0.0131266	SEMA3A/EDN1/SULF1/RNF165	4		GO:0042552	BP	GO:0042552	myelination	4/80	132/15358	0.00498205	0.0841373	0.0661616	SOX10/WASF3/NRG1/POU3F1	4
GO:0090009	BP	GO:0090009	primitive streak formation	2/116	9/15358	0.0019668	0.0446671	0.0358855	WNT5A/OTX2	2		GO:0016103	BP	GO:0016103	diterpenoid catabolic process	2/126	4/15358	0.000396373	0.00832917	0.00646105	CYP26A1/CYP26C1	2		GO:1901491	BP	GO:1901491	negative regulation of lymphangiogenesis	2/241	3/15358	0.000728079	0.0161312	0.0137201	FOXC1/VASH1	2		GO:0007272	BP	GO:0007272	ensheathment of neurons	4/80	134/15358	0.00525339	0.0841373	0.0661616	SOX10/WASF3/NRG1/POU3F1	4
GO:0090394	BP	GO:0090394	negative regulation of excitatory postsynaptic potential	2/116	9/15358	0.0019668	0.0446671	0.0358855	CBLN1/EIF4A3	2		GO:0034653	BP	GO:0034653	retinoic acid catabolic process	2/126	4/15358	0.000396373	0.00832917	0.00646105	CYP26A1/CYP26C1	2		GO:0034698	BP	GO:0034698	response to gonadotropin	4/241	27/15358	0.000781362	0.0165196	0.0140504	EDN1/NSMF/PAPPA/EFNA5	4		GO:0008366	BP	GO:0008366	axon ensheathment	4/80	134/15358	0.00525339	0.0841373	0.0661616	SOX10/WASF3/NRG1/POU3F1	4
GO:0030308	BP	GO:0030308	negative regulation of cell growth	6/116	178/15358	0.00230877	0.0498117	0.0400187	SFRP1/WNT5A/SH3BP4/SEMA6D/FRZB/SEMA4C	6		GO:0003231	BP	GO:0003231	cardiac ventricle development	6/126	123/15358	0.000525705	0.0104628	0.00811614	FOXC1/PRDM1/GREB1L/NRG1/FZD2/NOG	6		GO:0050919	BP	GO:0050919	negative chemotaxis	5/241	47/15358	0.000818099	0.017094	0.0145389	SEMA3A/EPHA7/NRG1/SEMA3E/EFNA5	5		GO:0090090	BP	GO:0090090	negative regulation of canonical Wnt signaling pathway	4/80	134/15358	0.00525339	0.0841373	0.0661616	SOX10/SFRP2/TPBG/CDH2	4
GO:0033077	BP	GO:0033077	T cell differentiation in thymus	4/116	74/15358	0.00236703	0.0506465	0.0406894	ZFP36L2/FZD7/FZD5/FZD8	4		GO:0045926	BP	GO:0045926	negative regulation of growth	8/126	232/15358	0.000654188	0.0123731	0.009598	SFRP1/IGFBP5/BST2/EPHA7/SEMA6D/GPC3/FRZB/NOG	8		GO:0007164	BP	GO:0007164	establishment of tissue polarity	6/241	72/15358	0.000923488	0.0189633	0.0161289	FZD3/SFRP1/PLEKHA4/SFRP2/RSPO3/GPC3	6		GO:0048588	BP	GO:0048588	developmental cell growth	5/80	215/15358	0.00527343	0.0841373	0.0661616	SEMA3A/LHX2/TTL/CRABP2/EFNA5	5
GO:0042989	BP	GO:0042989	sequestering of actin monomers	2/116	10/15358	0.00244638	0.0510781	0.0410361	TMSB15A/TMSB4X	2		GO:1904798	BP	GO:1904798	positive regulation of core promoter binding	2/126	5/15358	0.000657069	0.0123731	0.009598	PAX6/FOXC1	2		GO:0030217	BP	GO:0030217	T cell differentiation	11/241	228/15358	0.000970953	0.0198241	0.016861	LFNG/GLI3/ZBTB16/EGR1/PREX1/PRR7/LEF1/ZEB1/FZD5/PRDX2/SOX12	11		GO:0055117	BP	GO:0055117	regulation of cardiac muscle contraction	3/80	69/15358	0.00557045	0.0880828	0.0692642	ATP1A2/TMEM38B/CCN2	3
GO:0048103	BP	GO:0048103	somatic stem cell division	2/116	10/15358	0.00244638	0.0510781	0.0410361	ZFP36L2/FZD7	2		GO:0035051	BP	GO:0035051	cardiocyte differentiation	6/126	133/15358	0.000793728	0.0142871	0.0110827	NEBL/FHOD3/TENM4/FZD7/NRG1/IRX3	6		GO:0048638	BP	GO:0048638	regulation of developmental growth	13/241	304/15358	0.00105699	0.0214582	0.0182508	ARX/FOXC1/SEMA3A/MAP2/EDN1/NRCAM/FGF9/SYT17/RAI1/CXCR4/EPHA7/SEMA3E/EFNA5	13		GO:0045665	BP	GO:0045665	negative regulation of neuron differentiation	3/80	71/15358	0.00603164	0.0905258	0.0711852	PAX6/SOX3/FEZF2	3
GO:0003785	MF	GO:0003785	actin monomer binding	3/118	27/15631	0.00107475	0.0512808	0.0444444	PFN1/TMSB15A/TMSB4X	3		GO:0060021	BP	GO:0060021	roof of mouth development	5/126	91/15358	0.000908765	0.0158904	0.0123264	GLI3/PRRX1/COL2A1/PKDCC/FZD2	5		GO:0007171	BP	GO:0007171	activation of transmembrane receptor protein tyrosine kinase activity	3/241	14/15358	0.00122224	0.0240842	0.0204844	NRG1/GREM1/EFNA5	3		GO:0031016	BP	GO:0031016	pancreas development	3/80	75/15358	0.00702094	0.0990805	0.0779123	PAX6/ILDR2/CDH2	3
GO:0071542	BP	GO:0071542	dopaminergic neuron differentiation	3/116	36/15358	0.00249994	0.0513679	0.0412689	SFRP1/WNT5A/OTX2	3		GO:0019827	BP	GO:0019827	stem cell population maintenance	6/126	137/15358	0.000926456	0.0160848	0.0124772	SFRP1/PRRX1/HMGA2/FZD7/CDH2/NOG	6		GO:0008037	BP	GO:0008037	cell recognition	8/241	136/15358	0.00137451	0.0265466	0.0225787	SEMA3A/NRCAM/EPHA4/CXCR4/MSN/CLGN/FOXG1/NDN	8		GO:0198738	BP	GO:0198738	cell-cell signaling by wnt	7/80	430/15358	0.00704921	0.0990805	0.0779123	SOX10/FZD3/WNT5B/WNT2B/SFRP2/TPBG/CDH2	7
GO:0048678	BP	GO:0048678	response to axon injury	4/116	76/15358	0.00260901	0.0523623	0.0420678	EPHA4/FLRT3/PTPRF/RGMA	4		GO:1904796	BP	GO:1904796	regulation of core promoter binding	2/126	6/15358	0.000980308	0.0163023	0.0126459	PAX6/FOXC1	2		GO:0006029	BP	GO:0006029	proteoglycan metabolic process	6/241	78/15358	0.00140441	0.0269783	0.0229459	COL11A1/GPC1/SULF1/BMPR1B/COL2A1/HS6ST2	6
GO:0071372	BP	GO:0071372	cellular response to follicle-stimulating hormone stimulus	2/116	11/15358	0.00297529	0.0554175	0.0445223	EDN1/EFNA5	2		GO:0098727	BP	GO:0098727	maintenance of cell number	6/126	139/15358	0.000998918	0.0163023	0.0126459	SFRP1/PRRX1/HMGA2/FZD7/CDH2/NOG	6		GO:1901837	BP	GO:1901837	negative regulation of transcription of nucleolar large rRNA by RNA polymerase I	2/241	4/15358	0.00144107	0.0270997	0.0230491	MACROH2A2/MACROH2A1	2
GO:1900121	BP	GO:1900121	negative regulation of receptor binding	2/116	11/15358	0.00297529	0.0554175	0.0445223	PTPRF/RGMA	2		GO:0042573	BP	GO:0042573	retinoic acid metabolic process	3/126	25/15358	0.00108681	0.0171645	0.0133147	CYP26A1/CRABP2/CYP26C1	3		GO:1990086	BP	GO:1990086	lens fiber cell apoptotic process	2/241	4/15358	0.00144107	0.0270997	0.0230491	E2F2/SIX3	2
GO:1905809	BP	GO:1905809	negative regulation of synapse organization	2/116	11/15358	0.00297529	0.0554175	0.0445223	CBLN1/WNT5A	2		GO:0060706	BP	GO:0060706	cell differentiation involved in embryonic placenta development	3/126	25/15358	0.00108681	0.0171645	0.0133147	PRDM1/FZD5/NR2F2	3		GO:2000741	BP	GO:2000741	positive regulation of mesenchymal stem cell differentiation	2/241	4/15358	0.00144107	0.0270997	0.0230491	SOX6/SOX5	2
GO:0032956	BP	GO:0032956	regulation of actin cytoskeleton organization	8/116	326/15358	0.00330489	0.0598346	0.0480711	EDN1/SFRP1/PFN1/ARPC3/WASF1/TMSB15A/EFNA5/TMSB4X	8		GO:0099560	BP	GO:0099560	synaptic membrane adhesion	3/126	25/15358	0.00108681	0.0171645	0.0133147	MDGA1/FLRT3/EFNA5	3		GO:0046851	BP	GO:0046851	negative regulation of bone remodeling	3/241	15/15358	0.00151018	0.0280296	0.02384	CSK/SFRP1/GREM1	3
GO:0050920	BP	GO:0050920	regulation of chemotaxis	6/116	193/15358	0.00344839	0.0611499	0.0491278	FGFR1/EDN1/WNT5A/SEMA6D/SEMA4C/TMSB4X	6		GO:0051146	BP	GO:0051146	striated muscle cell differentiation	8/126	254/15358	0.00117557	0.0183299	0.0142188	NEBL/IGFBP5/FHOD3/FZD7/NRG1/CAPN2/CDH2/IRX3	8		GO:0043506	BP	GO:0043506	regulation of JUN kinase activity	5/241	55/15358	0.0016762	0.0305564	0.0259892	EDN1/SFRP1/EPHA4/SFRP2/FZD5	5
GO:0019827	BP	GO:0019827	stem cell population maintenance	5/116	137/15358	0.00381801	0.0650317	0.0522464	SFRP1/ZFP36L2/FZD7/HESX1/MED12	5		GO:0005604	CC	GO:0005604	basement membrane	6/128	90/16081	8.14977e-05	0.0187445	0.0156132	APLP1/COL9A1/COL2A1/EFNA5/COL4A6/SMOC1	6		GO:0030297	MF	GO:0030297	transmembrane receptor protein tyrosine kinase activator activity	3/239	8/15631	0.000186782	0.0306323	0.0275914	NRG1/GREM1/EFNA5	3
GO:0005925	CC	GO:0005925	focal adhesion	10/117	415/16081	0.000899537	0.0653407	0.0584767	HACD3/PFN1/ARPC3/WASF1/RHOU/FLRT3/ALCAM/RPS7/RPL10A/MARCKS	10		GO:0030510	BP	GO:0030510	regulation of BMP signaling pathway	5/126	98/15358	0.00126802	0.0192802	0.014956	TFAP2B/SFRP1/GPC3/CRB2/NOG	5		GO:0001228	MF	GO:0001228	DNA-binding transcription activator activity, RNA polymerase II-specific	17/239	432/15631	0.000362138	0.0338742	0.0305114	PAX6/E2F2/FOXC1/SOX10/LHX2/GLIS3/ZBTB16/OTX1/EGR1/RAX/SIX3/LEF1/ZNF473/OTX2/SOX12/NDN/ZNF521	17
GO:0031012	CC	GO:0031012	extracellular matrix	11/117	496/16081	0.000982937	0.0653407	0.0584767	PAPLN/CBLN1/SFRP1/WNT5A/FLRT3/CTSL/HAPLN3/GPC3/EFNA5/COL4A5/COL13A1	11		GO:0044344	BP	GO:0044344	cellular response to fibroblast growth factor stimulus	5/126	101/15358	0.00145043	0.0213894	0.0165921	SFRP1/FLRT3/OTX2/SHISA2/NOG	5		GO:0001216	MF	GO:0001216	DNA-binding transcription activator activity	17/239	436/15631	0.000402452	0.0338742	0.0305114	PAX6/E2F2/FOXC1/SOX10/LHX2/GLIS3/ZBTB16/OTX1/EGR1/RAX/SIX3/LEF1/ZNF473/OTX2/SOX12/NDN/ZNF521	17
GO:0030312	CC	GO:0030312	external encapsulating structure	11/117	497/16081	0.0009991	0.0653407	0.0584767	PAPLN/CBLN1/SFRP1/WNT5A/FLRT3/CTSL/HAPLN3/GPC3/EFNA5/COL4A5/COL13A1	11		GO:0007405	BP	GO:0007405	neuroblast proliferation	4/126	60/15358	0.00147702	0.0216511	0.0167951	PAX6/GLI3/SOX5/SIX3	4		GO:0008201	MF	GO:0008201	heparin binding	9/239	146/15631	0.0004131	0.0338742	0.0305114	COL11A1/CCDC80/FGF9/SFRP1/APLP1/RSPO3/FBN1/FGFBP3/SMOC1	9
GO:0030055	CC	GO:0030055	cell-substrate junction	10/117	424/16081	0.00105815	0.0653407	0.0584767	HACD3/PFN1/ARPC3/WASF1/RHOU/FLRT3/ALCAM/RPS7/RPL10A/MARCKS	10		GO:0010001	BP	GO:0010001	glial cell differentiation	7/126	208/15358	0.00163846	0.0237334	0.0184104	PAX6/GLI3/EPHA4/TENM4/NRG1/CDH2/NOG	7		GO:0001667	BP	GO:0001667	ameboidal-type cell migration	15/241	410/15358	0.00212102	0.0374113	0.0318194	VASH1/SEMA3A/EDN1/SOX10/ACTA2/PIK3R3/TPBG/GPC3/CRB2/EMC10/GREM1/MAPRE2/ZEB2/SEMA3E/CDH2	15
GO:0071526	BP	GO:0071526	semaphorin-plexin signaling pathway	3/116	42/15358	0.00388974	0.0658204	0.0528801	EDN1/SEMA6D/SEMA4C	3		GO:0055007	BP	GO:0055007	cardiac muscle cell differentiation	5/126	105/15358	0.00172283	0.0245202	0.0190207	NEBL/FHOD3/FZD7/NRG1/IRX3	5		GO:0036342	BP	GO:0036342	post-anal tail morphogenesis	3/241	17/15358	0.00220529	0.038625	0.0328518	FZD3/SFRP2/SP5	3
GO:0051961	BP	GO:0051961	negative regulation of nervous system development	5/116	139/15358	0.00406087	0.0663621	0.0533152	CBLN1/WNT5A/SEMA6D/PRTG/SEMA4C	5		GO:0001756	BP	GO:0001756	somitogenesis	4/126	63/15358	0.00177048	0.0248819	0.0193013	FOXC1/PLXNA2/SFRP1/CRB2	4		GO:0007601	BP	GO:0007601	visual perception	9/241	182/15358	0.0023443	0.0387797	0.0329833	PAX6/COL11A1/MYO3B/EYA4/RAX/MYO7A/SIX3/COL2A1/CRB2	9
GO:0098727	BP	GO:0098727	maintenance of cell number	5/116	139/15358	0.00406087	0.0663621	0.0533152	SFRP1/ZFP36L2/FZD7/HESX1/MED12	5		GO:0071774	BP	GO:0071774	response to fibroblast growth factor	5/126	106/15358	0.00179642	0.0248819	0.0193013	SFRP1/FLRT3/OTX2/SHISA2/NOG	5		GO:0042482	BP	GO:0042482	positive regulation of odontogenesis	2/241	5/15358	0.00237692	0.0387797	0.0329833	NGFR/EDN1	2
GO:0016601	BP	GO:0016601	Rac protein signal transduction	3/116	43/15358	0.00415868	0.0663621	0.0533152	HACD3/WASF1/RHOU	3		GO:0003149	BP	GO:0003149	membranous septum morphogenesis	2/126	8/15358	0.00181031	0.0248819	0.0193013	FZD2/NOG	2		GO:0071504	BP	GO:0071504	cellular response to heparin	2/241	5/15358	0.00237692	0.0387797	0.0329833	SFRP1/EGR1	2
GO:0042659	BP	GO:0042659	regulation of cell fate specification	2/116	13/15358	0.00417807	0.0663621	0.0533152	WNT5A/FZD7	2		GO:0060415	BP	GO:0060415	muscle tissue morphogenesis	4/126	66/15358	0.00210213	0.0278076	0.0215708	FOXC1/NRG1/FZD2/NOG	4		GO:1904798	BP	GO:1904798	positive regulation of core promoter binding	2/241	5/15358	0.00237692	0.0387797	0.0329833	PAX6/FOXC1	2
GO:0050803	BP	GO:0050803	regulation of synapse structure or activity	6/116	206/15358	0.0047367	0.0729959	0.0586448	CBLN1/WNT5A/EPHA4/FLRT3/PCDH8/EFNA5	6		GO:0008544	BP	GO:0008544	epidermis development	8/126	279/15358	0.00212419	0.0278076	0.0215708	PAX6/FOXC1/IFT74/LHX2/IGFBP5/TNFRSF19/PALLD/CRABP2	8		GO:1904956	BP	GO:1904956	regulation of midbrain dopaminergic neuron differentiation	2/241	5/15358	0.00237692	0.0387797	0.0329833	SFRP1/SFRP2	2
GO:0043584	BP	GO:0043584	nose development	2/116	14/15358	0.00485044	0.0734374	0.0589995	DLX5/HESX1	2		GO:0010165	BP	GO:0010165	response to X-ray	3/126	32/15358	0.00224777	0.0287107	0.0222713	SFRP1/HMGA2/XRRA1	3		GO:0090066	BP	GO:0090066	regulation of anatomical structure size	16/241	461/15358	0.00258537	0.0411746	0.0350203	ATP1A2/FOXC1/CYFIP2/SEMA3A/MAP2/EDN1/NRCAM/COTL1/ACTA2/FHOD3/EPHA7/MSN/SEMA3E/ASXL1/EFNA5/WNT7B	16
GO:0043410	BP	GO:0043410	positive regulation of MAPK cascade	9/116	427/15358	0.00506464	0.0757939	0.0608927	FGFR1/EDN1/WNT5A/EPHA4/TNFRSF19/FZD7/FZD5/SEMA4C/FZD8	9		GO:0007254	BP	GO:0007254	JNK cascade	6/126	163/15358	0.0022521	0.0287107	0.0222713	MECOM/SFRP1/MAPK10/GADD45A/TNFRSF19/FZD7	6		GO:0008356	BP	GO:0008356	asymmetric cell division	3/241	18/15358	0.00261591	0.0411746	0.0350203	PAX6/ZBTB16/SOX5	3
GO:0010634	BP	GO:0010634	positive regulation of epithelial cell migration	5/116	149/15358	0.00544339	0.0787651	0.0632798	FGFR1/EDN1/PFN1/WNT5A/TMSB4X	5		GO:0090287	BP	GO:0090287	regulation of cellular response to growth factor stimulus	8/126	282/15358	0.00226988	0.0287107	0.0222713	TFAP2B/SFRP1/GPC3/CRB2/OTX2/ZEB2/SHISA2/NOG	8		GO:0045618	BP	GO:0045618	positive regulation of keratinocyte differentiation	3/241	18/15358	0.00261591	0.0411746	0.0350203	FOXC1/MACROH2A2/MACROH2A1	3
GO:0090287	BP	GO:0090287	regulation of cellular response to growth factor stimulus	7/116	282/15358	0.00556271	0.0787651	0.0632798	FGFR1/SFRP1/WASF1/WNT5A/GPC3/OTX2/RGMA	7		GO:0042363	BP	GO:0042363	fat-soluble vitamin catabolic process	2/126	9/15358	0.00231506	0.0287107	0.0222713	CYP26A1/CYP26C1	2		GO:0007548	BP	GO:0007548	sex differentiation	11/241	260/15358	0.00274553	0.0426513	0.0362762	FOXC1/SEMA3A/FGF9/SFRP1/LFNG/BMPR1B/GREB1L/DMRTA2/SFRP2/DMRTA1/DACH1	11
GO:0042074	BP	GO:0042074	cell migration involved in gastrulation	2/116	15/15358	0.00556916	0.0787651	0.0632798	WNT5A/GPC3	2		GO:0048332	BP	GO:0048332	mesoderm morphogenesis	4/126	68/15358	0.00234565	0.0287107	0.0222713	FOXC1/CRB2/HMGA2/NOG	4		GO:0071371	BP	GO:0071371	cellular response to gonadotropin stimulus	3/241	19/15358	0.00307068	0.0466874	0.0397091	EDN1/NSMF/EFNA5	3
GO:2001028	BP	GO:2001028	positive regulation of endothelial cell chemotaxis	2/116	15/15358	0.00556916	0.0787651	0.0632798	FGFR1/TMSB4X	2		GO:0045665	BP	GO:0045665	negative regulation of neuron differentiation	4/126	71/15358	0.00274631	0.0323555	0.0250986	PAX6/GLI3/SIX3/IRX3	4		GO:0050680	BP	GO:0050680	negative regulation of epithelial cell proliferation	7/241	123/15358	0.00326717	0.0488436	0.041543	PAX6/NGFR/VASH1/SFRP1/SULF1/SFRP2/GPC3	7
GO:0031103	BP	GO:0031103	axon regeneration	3/116	48/15358	0.00567152	0.0793706	0.0637663	EPHA4/PTPRF/RGMA	3		GO:0060560	BP	GO:0060560	developmental growth involved in morphogenesis	7/126	228/15358	0.00274916	0.0323555	0.0250986	SFRP1/LHX2/FLRT3/EPHA7/SEMA6D/CRABP2/EFNA5	7		GO:0014034	BP	GO:0014034	neural crest cell fate commitment	2/241	6/15358	0.00352853	0.0510423	0.043413	EDN1/SFRP1	2
GO:0008401	MF	GO:0008401	retinoic acid 4-hydroxylase activity	2/118	9/15631	0.00196504	0.0820403	0.0711033	CYP26A1/CYP26C1	2		GO:0032970	BP	GO:0032970	regulation of actin filament-based process	9/126	365/15358	0.00314766	0.0353169	0.0273958	ATP1A2/CTNNA2/SFRP1/BST2/FHOD3/TMSB15A/CDC42EP3/EFNA5/LPAR1	9		GO:0071503	BP	GO:0071503	response to heparin	2/241	6/15358	0.00352853	0.0510423	0.043413	SFRP1/EGR1	2
GO:0043177	MF	GO:0043177	organic acid binding	5/118	124/15631	0.00248277	0.0834049	0.072286	MCCC1/CYP26A1/SESN3/CYP26C1/DDAH2	5		GO:0045667	BP	GO:0045667	regulation of osteoblast differentiation	5/126	121/15358	0.00319738	0.0355781	0.0275984	SFRP1/GLI3/IGFBP5/NOG/SMOC1	5		GO:1904796	BP	GO:1904796	regulation of core promoter binding	2/241	6/15358	0.00352853	0.0510423	0.043413	PAX6/FOXC1	2
GO:0005109	MF	GO:0005109	frizzled binding	3/118	36/15631	0.00249715	0.0834049	0.072286	SFRP1/WNT5A/FZD7	3		GO:0050680	BP	GO:0050680	negative regulation of epithelial cell proliferation	5/126	123/15358	0.00343059	0.0369216	0.0286406	PAX6/IFT74/SFRP1/GPC3/NR2F2	5		GO:0051147	BP	GO:0051147	regulation of muscle cell differentiation	7/241	125/15358	0.00357303	0.0512708	0.0436074	EDN1/FGF9/SOX6/CAMK1/ZEB1/NRG1/GREM1	7
GO:0090068	BP	GO:0090068	positive regulation of cell cycle process	6/116	219/15358	0.00634933	0.084734	0.0680752	EDN1/WNT5A/RACGAP1/RRM1/FEN1/TFDP1	6		GO:0003334	BP	GO:0003334	keratinocyte development	2/126	11/15358	0.00349911	0.0369216	0.0286406	IFT74/PALLD	2		GO:0010810	BP	GO:0010810	regulation of cell-substrate adhesion	9/241	198/15358	0.00410501	0.0582031	0.0495036	CCDC80/SFRP1/NID1/PREX1/PTPRO/ITGA5/GREM1/SEMA3E/EFNA5	9
GO:0032970	BP	GO:0032970	regulation of actin filament-based process	8/116	365/15358	0.00647076	0.0850626	0.0683392	EDN1/SFRP1/PFN1/ARPC3/WASF1/TMSB15A/EFNA5/TMSB4X	8		GO:0014733	BP	GO:0014733	regulation of skeletal muscle adaptation	2/126	11/15358	0.00349911	0.0369216	0.0286406	GTF2IRD1/IGFBP5	2		GO:0050807	BP	GO:0050807	regulation of synapse organization	9/241	200/15358	0.00438305	0.0616561	0.0524404	CTNNA2/NRCAM/EPHA4/CAMK1/EPHA7/TPBG/PTPRO/CDH2/EFNA5	9
GO:0030041	BP	GO:0030041	actin filament polymerization	5/116	157/15358	0.00676677	0.0872287	0.0700794	PFN1/ARPC3/WASF1/TMSB15A/TMSB4X	5		GO:0035090	BP	GO:0035090	maintenance of apical/basal cell polarity	2/126	11/15358	0.00349911	0.0369216	0.0286406	LHX2/CRB2	2		GO:0030335	BP	GO:0030335	positive regulation of cell migration	16/241	487/15358	0.00440457	0.0617158	0.0524912	MYLK/SEMA3A/EDN1/CD99L2/FGF9/ACTA2/WNT5B/EPHA4/PIK3R3/CXCR4/LEF1/ITGA5/EMC10/NSMF/MAPRE2/SEMA3E	16
GO:0042113	BP	GO:0042113	B cell activation	6/116	222/15358	0.0067721	0.0872287	0.0700794	SLC25A5/SFRP1/EXOSC3/NSD2/ZFP36L2/PLCL2	6		GO:0045199	BP	GO:0045199	maintenance of epithelial cell apical/basal polarity	2/126	11/15358	0.00349911	0.0369216	0.0286406	LHX2/CRB2	2		GO:0016048	BP	GO:0016048	detection of temperature stimulus	3/241	22/15358	0.00471403	0.0652839	0.055526	NGFR/TRPM3/CXCR4	3
GO:0036342	BP	GO:0036342	post-anal tail morphogenesis	2/116	17/15358	0.00714271	0.0906494	0.0728277	WNT5A/MED12	2		GO:0090179	BP	GO:0090179	planar cell polarity pathway involved in neural tube closure	2/126	11/15358	0.00349911	0.0369216	0.0286406	SFRP1/FZD2	2		GO:0048341	BP	GO:0048341	paraxial mesoderm formation	2/241	7/15358	0.00488895	0.066928	0.0569243	FOXC1/LEF1	2
GO:0060039	BP	GO:0060039	pericardium development	2/116	17/15358	0.00714271	0.0906494	0.0728277	WNT5A/FLRT3	2		GO:0005004	MF	GO:0005004	GPI-linked ephrin receptor activity	2/122	7/15631	0.00123677	0.0375584	0.0320443	EPHA4/EPHA7	2		GO:0050808	BP	GO:0050808	synapse organization	14/241	408/15358	0.00520073	0.0706547	0.060094	CTNNA2/NRCAM/EPHA4/WASF3/CAMK1/EPHA7/TPBG/PTPRO/NRG1/FZD5/SEMA3E/CDH2/EFNA5/WNT7B	14
GO:1904862	BP	GO:1904862	inhibitory synapse assembly	2/116	17/15358	0.00714271	0.0906494	0.0728277	CBLN1/WNT5A	2		GO:0046875	MF	GO:0046875	ephrin receptor binding	3/122	28/15631	0.00131784	0.0375584	0.0320443	EPHA4/EPHA7/EFNA5	3		GO:0050803	BP	GO:0050803	regulation of synapse structure or activity	9/241	206/15358	0.00530613	0.0714469	0.0607678	CTNNA2/NRCAM/EPHA4/CAMK1/EPHA7/TPBG/PTPRO/CDH2/EFNA5	9
GO:0098978	CC	GO:0098978	glutamatergic synapse	8/117	309/16081	0.00189296	0.0935121	0.0836887	CBLN1/PFN1/WNT5A/EPHA4/FLRT3/PCDH8/EIF4A3/PRRT2	8		GO:0007601	BP	GO:0007601	visual perception	6/126	182/15358	0.00388713	0.0404923	0.0314105	PAX6/MYO3B/RAX/SIX3/COL2A1/CRB2	6		GO:0030856	BP	GO:0030856	regulation of epithelial cell differentiation	7/241	135/15358	0.00544099	0.07227	0.0614679	PAX6/FOXC1/MACROH2A2/MACROH2A1/ZEB1/FRZB/SPRY1	7
GO:0051403	BP	GO:0051403	stress-activated MAPK cascade	6/116	228/15358	0.00767848	0.0960366	0.0771557	HACD3/SFRP1/WNT5A/TNFRSF19/FZD7/SEMA4C	6		GO:1902742	BP	GO:1902742	apoptotic process involved in development	3/126	39/15358	0.00397247	0.0410321	0.0318292	FOXC1/SIX3/FZD5	3		GO:0048011	BP	GO:0048011	neurotrophin TRK receptor signaling pathway	3/241	24/15358	0.00605447	0.0795317	0.0676442	CYFIP2/SPRY1/NDN	3
												GO:0030297	MF	GO:0030297	transmembrane receptor protein tyrosine kinase activator activity	2/122	8/15631	0.00164061	0.0425067	0.0362661	NRG1/EFNA5	2		GO:0014820	BP	GO:0014820	tonic smooth muscle contraction	2/241	8/15358	0.00645139	0.0811648	0.0690332	MYLK/EDN1	2
												GO:0046328	BP	GO:0046328	regulation of JNK cascade	5/126	129/15358	0.00420358	0.0425222	0.0329851	MECOM/SFRP1/GADD45A/TNFRSF19/FZD7	5		GO:0040034	BP	GO:0040034	regulation of development, heterochronic	2/241	8/15358	0.00645139	0.0811648	0.0690332	PAX6/FGF9	2
												GO:0033293	MF	GO:0033293	monocarboxylic acid binding	4/122	67/15631	0.00185304	0.0440097	0.0375485	CYP26A1/CRABP2/NR2F2/CYP26C1	4		GO:0048505	BP	GO:0048505	regulation of timing of cell differentiation	2/241	8/15358	0.00645139	0.0811648	0.0690332	PAX6/FGF9	2
												GO:0016049	BP	GO:0016049	cell growth	10/126	460/15358	0.00460358	0.0458112	0.0355364	SFRP1/LHX2/IGFBP5/FLRT3/BST2/EPHA7/SEMA6D/CRABP2/FRZB/EFNA5	10		GO:0071169	BP	GO:0071169	establishment of protein localization to chromatin	2/241	8/15358	0.00645139	0.0811648	0.0690332	MACROH2A2/MACROH2A1	2
												GO:0008401	MF	GO:0008401	retinoic acid 4-hydroxylase activity	2/122	9/15631	0.0020986	0.0460077	0.0392531	CYP26A1/CYP26C1	2		GO:0048546	BP	GO:0048546	digestive tract morphogenesis	4/241	48/15358	0.00670201	0.083512	0.0710295	SOX10/SFRP1/GLI3/SFRP2	4
												GO:0071481	BP	GO:0071481	cellular response to X-ray	2/126	13/15358	0.0049094	0.0481074	0.0373176	SFRP1/HMGA2	2		GO:0060537	BP	GO:0060537	muscle tissue development	13/241	377/15358	0.00670807	0.083512	0.0710295	FOXC1/COL11A1/GPC1/MYLK/EDN1/FGF9/SOX6/EGR1/FHOD3/LEF1/DMRTA2/NRG1/GREM1	13
												GO:0045216	BP	GO:0045216	cell-cell junction organization	6/126	191/15358	0.00491293	0.0481074	0.0373176	CLDN15/EPHA4/CDH11/FZD5/CDH2/IRX3	6		GO:0045814	BP	GO:0045814	negative regulation of gene expression, epigenetic	5/241	76/15358	0.00682925	0.0841411	0.0715646	MACROH2A2/LHX2/MACROH2A1/NDN/ZDBF2	5
												GO:0032956	BP	GO:0032956	regulation of actin cytoskeleton organization	8/126	326/15358	0.00545103	0.0521255	0.0404345	CTNNA2/SFRP1/BST2/FHOD3/TMSB15A/CDC42EP3/EFNA5/LPAR1	8		GO:0016215	MF	GO:0016215	acyl-CoA desaturase activity	2/239	4/15631	0.00136886	0.0841851	0.0758278	SCD5/FADS1	2
												GO:0005109	MF	GO:0005109	frizzled binding	3/122	36/15631	0.0027448	0.0523581	0.0446711	SFRP1/RSPO3/FZD7	3		GO:0008361	BP	GO:0008361	regulation of cell size	8/241	177/15358	0.00689413	0.0846486	0.0719962	SEMA3A/MAP2/EDN1/NRCAM/EPHA7/MSN/SEMA3E/EFNA5	8
												GO:0043177	MF	GO:0043177	organic acid binding	5/122	124/15631	0.00286872	0.0523581	0.0446711	CYP26A1/CRABP2/SESN3/NR2F2/CYP26C1	5		GO:0033673	BP	GO:0033673	negative regulation of kinase activity	9/241	216/15358	0.00717164	0.0871574	0.0741301	CSK/SFRP1/MACROH2A1/SFRP2/PTPRO/SPRY1/PKIG/PKIA/SMYD3	9
												GO:0030165	MF	GO:0030165	PDZ domain binding	4/122	76/15631	0.0029394	0.0523581	0.0446711	FZD7/CXXC4/GNG12/FZD2	4		GO:0042110	BP	GO:0042110	T cell activation	14/241	425/15358	0.0073607	0.0891519	0.0758264	CSK/LFNG/GLI3/ZBTB16/EGR1/PREX1/PRR7/LEF1/ILDR2/MSN/ZEB1/FZD5/PRDX2/SOX12	14
												GO:0061383	BP	GO:0061383	trabecula morphogenesis	3/126	44/15358	0.00558827	0.0530236	0.0411311	SFRP1/NRG1/NOG	3		GO:0030546	MF	GO:0030546	signaling receptor activator activity	14/239	376/15631	0.00199306	0.0905386	0.0815506	SEMA3A/EDN1/FGF9/METRN/WNT5B/EPHA7/SFRP2/CXCL14/NRG1/FBN1/GREM1/SEMA3E/EFNA5/WNT7B	14
												GO:0007171	BP	GO:0007171	activation of transmembrane receptor protein tyrosine kinase activity	2/126	14/15358	0.00569702	0.0534341	0.0414496	NRG1/EFNA5	2		GO:0005109	MF	GO:0005109	frizzled binding	4/239	36/15631	0.00213811	0.0905386	0.0815506	SFRP1/WNT5B/RSPO3/WNT7B	4
												GO:0071380	BP	GO:0071380	cellular response to prostaglandin E stimulus	2/126	14/15358	0.00569702	0.0534341	0.0414496	SFRP1/GNG2	2		GO:1990841	MF	GO:1990841	promoter-specific chromatin binding	5/239	60/15631	0.00220826	0.0905386	0.0815506	FOXC1/SOX10/MACROH2A1/EGR1/NDN	5
												GO:0031346	BP	GO:0031346	positive regulation of cell projection organization	8/126	329/15358	0.00575251	0.0537486	0.0416936	PLXNA2/EPHA4/DZIP1/CRABP2/CDC42EP3/ENC1/FUT9/EFNA5	8		GO:0030318	BP	GO:0030318	melanocyte differentiation	3/241	26/15358	0.00760061	0.0911308	0.0775096	SOX10/GLI3/ZEB2	3
												GO:0032354	BP	GO:0032354	response to follicle-stimulating hormone	2/126	15/15358	0.00653836	0.0588453	0.0456471	PAPPA/EFNA5	2		GO:0048563	BP	GO:0048563	post-embryonic animal organ morphogenesis	2/241	9/15358	0.00820923	0.0940115	0.0799597	MYO7A/FBN1	2
												GO:0042074	BP	GO:0042074	cell migration involved in gastrulation	2/126	15/15358	0.00653836	0.0588453	0.0456471	GPC3/CRB2	2		GO:0061549	BP	GO:0061549	sympathetic ganglion development	2/241	9/15358	0.00820923	0.0940115	0.0799597	SEMA3A/FZD3	2
												GO:0072498	BP	GO:0072498	embryonic skeletal joint development	2/126	15/15358	0.00653836	0.0588453	0.0456471	COL2A1/NOG	2		GO:0099527	BP	GO:0099527	postsynapse to nucleus signaling pathway	2/241	9/15358	0.00820923	0.0940115	0.0799597	PRR7/NRG1	2
												GO:0060038	BP	GO:0060038	cardiac muscle cell proliferation	3/126	47/15358	0.00672116	0.0593986	0.0460763	FOXC1/TENM4/NOG	3		GO:1905097	BP	GO:1905097	regulation of guanyl-nucleotide exchange factor activity	2/241	9/15358	0.00820923	0.0940115	0.0799597	EPHA4/GPSM1	2
												GO:0030020	MF	GO:0030020	extracellular matrix structural constituent conferring tensile strength	3/122	40/15631	0.00371311	0.0599913	0.0511837	COL9A1/COL2A1/COL4A6	3		GO:0042692	BP	GO:0042692	muscle cell differentiation	12/241	346/15358	0.00865439	0.0981655	0.0834928	EDN1/FGF9/DYRK1B/SOX6/WNT5B/CAMK1/FHOD3/ZEB1/NRG1/GREM1/CDH2/SMYD3	12
												GO:0008301	MF	GO:0008301	DNA binding, bending	2/122	12/15631	0.00378893	0.0599913	0.0511837	FOXC1/HMGA2	2
												GO:0051098	BP	GO:0051098	regulation of binding	8/126	348/15358	0.00796761	0.0676045	0.0524417	PAX6/FOXC1/LHX2/EPHA4/DZIP1/HMGA2/PLCL2/NOG	8
												GO:0048013	BP	GO:0048013	ephrin receptor signaling pathway	3/126	51/15358	0.00842983	0.070672	0.0548213	EPHA4/EPHA7/EFNA5	3
												GO:0043410	BP	GO:0043410	positive regulation of MAPK cascade	9/126	427/15358	0.008598	0.0716992	0.0556181	EPHA4/GADD45A/TNFRSF19/TPBG/FZD7/NRG1/FZD5/CDH2/LPAR1	9
												GO:0048588	BP	GO:0048588	developmental cell growth	6/126	215/15358	0.00861094	0.0716992	0.0556181	LHX2/FLRT3/EPHA7/SEMA6D/CRABP2/EFNA5	6
												GO:0030414	MF	GO:0030414	peptidase inhibitor activity	5/122	140/15631	0.00481515	0.0722272	0.0616232	TFPI/BST2/GPC3/CRB2/CAST	5
												GO:0071837	MF	GO:0071837	HMG box domain binding	2/122	14/15631	0.00517112	0.0736884	0.0628699	PAX6/PRRX1	2
												GO:0008356	BP	GO:0008356	asymmetric cell division	2/126	18/15358	0.00937564	0.0767611	0.0595446	PAX6/SOX5	2
												GO:0045071	BP	GO:0045071	negative regulation of viral genome replication	3/126	54/15358	0.00986384	0.0804889	0.0624364	BST2/HMGA2/BTBD17	3
												GO:0043506	BP	GO:0043506	regulation of JUN kinase activity	3/126	55/15358	0.0103714	0.0815177	0.0632344	SFRP1/EPHA4/FZD5	3
												GO:0030011	BP	GO:0030011	maintenance of cell polarity	2/126	19/15358	0.0104228	0.0815177	0.0632344	LHX2/CRB2	2
												GO:0055003	BP	GO:0055003	cardiac myofibril assembly	2/126	19/15358	0.0104228	0.0815177	0.0632344	NEBL/FHOD3	2
												GO:0071379	BP	GO:0071379	cellular response to prostaglandin stimulus	2/126	19/15358	0.0104228	0.0815177	0.0632344	SFRP1/GNG2	2
												GO:2000738	BP	GO:2000738	positive regulation of stem cell differentiation	2/126	19/15358	0.0104228	0.0815177	0.0632344	FOXC1/SOX5	2
												GO:0034695	BP	GO:0034695	response to prostaglandin E	2/126	20/15358	0.0115192	0.0875748	0.067933	SFRP1/GNG2	2
												GO:0043501	BP	GO:0043501	skeletal muscle adaptation	2/126	20/15358	0.0115192	0.0875748	0.067933	GTF2IRD1/IGFBP5	2
												GO:0044342	BP	GO:0044342	type B pancreatic cell proliferation	2/126	20/15358	0.0115192	0.0875748	0.067933	SFRP1/IGFBP5	2
												GO:0098743	BP	GO:0098743	cell aggregation	2/126	20/15358	0.0115192	0.0875748	0.067933	SOX5/COL2A1	2
												GO:0007565	BP	GO:0007565	female pregnancy	5/126	165/15358	0.0116104	0.0879944	0.0682585	PRDM1/IGFBP5/CAPN2/PAPPA/NR2F2	5
												GO:0061387	BP	GO:0061387	regulation of extent of cell growth	4/126	108/15358	0.0120196	0.0908148	0.0704463	EPHA7/SEMA6D/CRABP2/EFNA5	4
												GO:0001701	BP	GO:0001701	in utero embryonic development	8/126	377/15358	0.0125136	0.0939641	0.0728893	FOXC1/PRDM1/GLI3/RSPO3/CAPN2/FZD5/NOG/NR2F2	8
												GO:1900120	BP	GO:1900120	regulation of receptor binding	2/126	21/15358	0.012664	0.0945169	0.0733181	PLCL2/NOG	2
												GO:0030324	BP	GO:0030324	lung development	5/126	171/15358	0.0133851	0.0986951	0.0765592	GLI3/IGFBP5/GPC3/PKDCC/NOG	5

## Sheet: STab8-DS DEGs
Supplementary Table 8: Results of differential expression analysis between AxD and control neural organoids prepared with the direct-seeding protocol at four early timepoints (D3, D5, D7, D9). Significance thresholds: |log2FC| > 1, padj < 0.05, baseMean > 10.
D3									D5									D7									D9
ENSEMBL ID	baseMean	log2FoldChange	lfcSE	stat	pvalue	padj	symbol		ENSEMBL ID	baseMean	log2FoldChange	lfcSE	stat	pvalue	padj	symbol		ENSEMBL ID	baseMean	log2FoldChange	lfcSE	stat	pvalue	padj	symbol		ENSEMBL ID	baseMean	log2FoldChange	lfcSE	stat	pvalue	padj	symbol
ENSG00000280056	15.0435	7.06225	1.58246	4.46284	8.08789e-06	0.000370752	ENSG00000280056		ENSG00000269834	28.0838	7.32154	1.24048	5.90218	3.5873e-09	1.44396e-07	ZNF528-AS1		ENSG00000269834	42.3025	8.93218	1.2199	7.32207	2.44179e-13	1.3932e-11	ZNF528-AS1		ENSG00000269834	45.0284	7.22798	1.06929	6.75958	1.38392e-11	6.7405e-10	ZNF528-AS1
ENSG00000189292	14.199	6.98077	1.5872	4.39816	1.09174e-05	0.000484494	ALKAL2		ENSG00000185432	27.5316	7.2931	1.2567	5.80336	6.49991e-09	2.50889e-07	METTL7A		ENSG00000184058	20.4636	7.88247	1.26004	6.25573	3.95656e-10	1.39072e-08	TBX1		ENSG00000174080	10.2946	6.96518	1.33556	5.21517	1.83645e-07	4.09648e-06	CTSF
ENSG00000269834	34.5018	6.80533	1.47827	4.60357	4.15319e-06	0.00020508	ZNF528-AS1		ENSG00000197181	13.503	7.23658	1.2924	5.59934	2.15165e-08	7.43166e-07	PIWIL2		ENSG00000253838	17.2564	7.63513	1.28215	5.95495	2.60154e-09	7.80654e-08	ENSG00000253838		ENSG00000141096	15.2871	6.55495	1.31021	5.00295	5.64582e-07	1.11238e-05	DPEP3
ENSG00000184895	12.4856	6.77304	1.61931	4.18266	2.88117e-05	0.00108704	SRY		ENSG00000184895	11.8357	7.04644	1.311	5.37487	7.66368e-08	2.38645e-06	SRY		ENSG00000205364	14.0417	7.34419	1.28911	5.69711	1.21854e-08	3.15923e-07	MT1M		ENSG00000184895	24.3128	6.33509	1.10534	5.73137	9.96255e-09	2.86673e-07	SRY
ENSG00000229544	11.0751	6.63041	1.62351	4.084	4.42668e-05	0.00157713	NKX1-2		ENSG00000253304	11.1827	6.96428	1.31097	5.31231	1.08247e-07	3.28667e-06	TMEM200B		ENSG00000155886	12.2056	7.13746	1.31495	5.42794	5.70091e-08	1.29562e-06	SLC24A2		ENSG00000197721	36.1124	6.32203	0.930936	6.79105	1.11321e-11	5.50653e-10	CR1L
ENSG00000223026	19.6804	5.98701	1.51487	3.95215	7.74505e-05	0.00257674	RN7SKP247		ENSG00000248347	11.1731	6.96323	1.32723	5.24645	1.55056e-07	4.54228e-06	ENSG00000248347		ENSG00000187569	25.825	6.34838	1.09157	5.81581	6.03404e-09	1.6887e-07	DPPA3		ENSG00000196092	12.9229	6.31178	1.31323	4.80631	1.53739e-06	2.66367e-05	PAX5
ENSG00000256969	18.3199	5.88094	1.53486	3.83159	0.000127319	0.00391213	ENSG00000256969		ENSG00000131969	31.3879	6.59328	1.11583	5.90883	3.44542e-09	1.39038e-07	ABHD12B		ENSG00000248347	13.1482	6.26354	1.30342	4.80545	1.54401e-06	2.58462e-05	ENSG00000248347		ENSG00000236094	10.6342	6.03274	1.35376	4.45628	8.33942e-06	0.000117303	LINC00545
ENSG00000226673	84.4422	5.77417	0.721503	8.00298	1.21447e-15	5.02683e-13	LINC01108		ENSG00000196767	14.4781	6.36046	1.28549	4.94791	7.50161e-07	1.86879e-05	POU3F4		ENSG00000135324	12.7005	6.22272	1.3039	4.7724	1.82043e-06	3.01619e-05	MRAP2		ENSG00000172818	15.4166	5.66171	1.18758	4.76744	1.86585e-06	3.16904e-05	OVOL1
ENSG00000166105	16.3	5.73856	1.55833	3.6825	0.000230962	0.00646188	GLB1L3		ENSG00000123119	38.0742	6.26913	0.899986	6.96581	3.26519e-12	2.18864e-10	NECAB1		ENSG00000244280	21.3429	6.06412	1.10569	5.48448	4.14677e-08	9.73829e-07	ECEL1P2		ENSG00000152804	14.9957	5.62623	1.18371	4.75304	2.00382e-06	3.38581e-05	HHEX
ENSG00000159231	15.0679	5.60937	1.54209	3.63751	0.000275286	0.00747895	CBR3		ENSG00000182866	24.6206	6.23623	1.13395	5.49956	3.80743e-08	1.25478e-06	LCK		ENSG00000204121	40.8721	5.99732	0.827236	7.24984	4.17278e-13	2.34777e-11	ENSG00000204121		ENSG00000166105	14.2222	5.54414	1.15228	4.81143	1.49853e-06	2.60738e-05	GLB1L3
ENSG00000269564	181.192	5.49959	0.55235	9.95671	2.35725e-23	2.76447e-20	ENSG00000269564		ENSG00000108950	34.8134	6.1526	0.907538	6.77944	1.20642e-11	7.78956e-10	FAM20A		ENSG00000179046	93.9688	5.87722	0.547445	10.7357	6.91618e-27	1.20505e-24	TRIML2		ENSG00000155886	13.9532	5.5176	1.1591	4.76026	1.9334e-06	3.27697e-05	SLC24A2
ENSG00000163530	26.9852	5.47333	1.16837	4.6846	2.80507e-06	0.000145132	DPPA2		ENSG00000196092	12.3259	6.12537	1.29814	4.71859	2.37489e-06	5.24697e-05	PAX5		ENSG00000223026	26.1172	5.77137	0.939856	6.14069	8.21615e-10	2.77364e-08	RN7SKP247		ENSG00000163666	27.7237	5.51154	0.862842	6.38765	1.68451e-10	6.84379e-09	HESX1
ENSG00000253838	25.6008	5.38598	1.14418	4.70729	2.51031e-06	0.000132313	ENSG00000253838		ENSG00000258649	22.1746	6.08129	1.10403	5.50827	3.62383e-08	1.20431e-06	ENSG00000258649		ENSG00000197721	29.4238	5.51862	0.814853	6.77253	1.26546e-11	5.80894e-10	CR1L		ENSG00000237923	13.1216	5.43326	1.16787	4.65226	3.28318e-06	5.16383e-05	LINC02570
ENSG00000257474	12.4195	5.32522	1.56488	3.40296	0.000666613	0.0152744	ENSG00000257474		ENSG00000134917	21.981	6.07331	1.11347	5.45441	4.91361e-08	1.60265e-06	ADAMTS8		ENSG00000135116	27.7642	5.42994	0.819692	6.62437	3.48737e-11	1.50291e-09	HRK		ENSG00000151090	12.6956	5.3772	1.17147	4.59012	4.43001e-06	6.67273e-05	THRB
ENSG00000260362	34.0173	5.18553	0.945363	5.48523	4.12935e-08	3.33979e-06	ENSG00000260362		ENSG00000197721	31.1793	5.98097	0.929116	6.43727	1.21643e-10	6.43531e-09	CR1L		ENSG00000197181	27.1235	5.40134	0.826911	6.53195	6.4918e-11	2.6599e-09	PIWIL2		ENSG00000244280	18.8138	5.35462	0.98127	5.45683	4.84715e-08	1.21164e-06	ECEL1P2
ENSG00000230798	30.7207	5.05699	1.0091	5.01137	5.40432e-07	3.33575e-05	FOXD3-AS1		ENSG00000146904	31.0142	5.96877	0.907431	6.57766	4.77921e-11	2.6737e-09	EPHA1		ENSG00000089250	25.7895	5.32425	0.834916	6.37699	1.80602e-10	6.79647e-09	NOS1		ENSG00000274317	30.5873	5.33133	0.76072	7.00826	2.41298e-12	1.33925e-10	ENSG00000274317
ENSG00000067840	38.2111	4.95911	0.883386	5.61375	1.97987e-08	1.74142e-06	PDZD4		ENSG00000256969	19.9965	5.93689	1.1394	5.21054	1.88294e-07	5.45536e-06	ENSG00000256969		ENSG00000216471	12.4293	5.28304	1.16309	4.54226	5.56543e-06	8.11722e-05	RPSAP43		ENSG00000232301	75.2908	5.23285	0.508971	10.2812	8.56318e-25	1.73093e-22	LNCPRESS1
ENSG00000254339	26.9322	4.86949	0.980194	4.96789	6.76869e-07	4.12363e-05	ENSG00000254339		ENSG00000274317	10.0177	5.81812	1.34796	4.31623	1.58715e-05	0.000279278	ENSG00000274317		ENSG00000147596	56.2495	5.27487	0.569316	9.26527	1.94584e-20	2.13044e-18	PRDM14		ENSG00000216471	17.1704	5.23131	0.976408	5.3577	8.42859e-08	2.00002e-06	RPSAP43
ENSG00000187140	24.5473	4.72943	1.02244	4.62562	3.73477e-06	0.000188385	FOXD3		ENSG00000278840	18.5293	5.80667	1.11825	5.19263	2.07348e-07	5.9637e-06	ENSG00000278840		ENSG00000131203	42.9043	5.2551	0.629004	8.35463	6.56354e-17	5.31778e-15	IDO1		ENSG00000125144	79.0477	5.19841	0.953901	5.44963	5.04736e-08	1.25785e-06	MT1G
ENSG00000197721	30.6215	4.62447	0.867148	5.33297	9.66203e-08	7.19438e-06	CR1L		ENSG00000230798	27.3791	5.79563	0.928053	6.24493	4.23977e-10	1.97843e-08	FOXD3-AS1		ENSG00000054356	12.3878	5.2546	1.17477	4.47289	7.71684e-06	0.000107889	PTPRN		ENSG00000204121	29.7512	5.02092	0.775884	6.47122	9.72117e-11	4.14491e-09	ENSG00000204121
ENSG00000131969	44.8859	4.609	0.740823	6.22146	4.92546e-10	6.41815e-08	ABHD12B		ENSG00000226673	45.265	5.77137	0.726664	7.94229	1.9849e-15	1.88018e-13	LINC01108		ENSG00000224822	11.9511	5.20441	1.17644	4.42387	9.69493e-06	0.000132348	ENSG00000224822		ENSG00000106018	43.3571	4.97197	0.610958	8.13799	4.01902e-16	3.7818e-14	VIPR2
ENSG00000184344	71.4675	4.5908	1.14759	4.0004	6.32356e-05	0.00213461	GDF3		ENSG00000237742	17.8713	5.76102	1.13514	5.07518	3.87138e-07	1.05589e-05	ENSG00000237742		ENSG00000211772	11.5735	5.15823	1.16907	4.41225	1.02301e-05	0.000138603	TRBC2		ENSG00000224822	14.3266	4.96108	0.99044	5.00897	5.4722e-07	1.08339e-05	ENSG00000224822
ENSG00000132297	58.9046	4.57131	0.640206	7.14038	9.30737e-13	2.22004e-10	HHLA1		ENSG00000260362	52.8748	5.74477	0.684695	8.39027	4.85026e-17	5.51987e-15	ENSG00000260362		ENSG00000106018	28.0826	5.1206	0.745439	6.86925	6.45405e-12	3.06691e-10	VIPR2		ENSG00000184058	13.992	4.91316	1.00577	4.88499	1.03432e-06	1.89217e-05	TBX1
ENSG00000204711	132.809	4.55134	0.44317	10.2699	9.62576e-25	1.69329e-21	CFAP95		ENSG00000179046	79.2047	5.7332	0.544189	10.5353	5.93859e-26	1.7725e-23	TRIML2		ENSG00000130768	95.1112	5.12038	0.427203	11.9858	4.21626e-33	1.15797e-30	SMPDL3B		ENSG00000226673	47.1283	4.81472	0.998215	4.82333	1.4118e-06	2.47753e-05	LINC01108
ENSG00000123119	50.3771	4.52733	0.695364	6.51074	7.47827e-11	1.16935e-08	NECAB1		ENSG00000175077	17.2764	5.71785	1.14066	5.01277	5.36515e-07	1.40283e-05	RTP1		ENSG00000173930	10.929	5.08368	1.17811	4.3151	1.59534e-05	0.000205492	SLCO4C1		ENSG00000187398	65.1086	4.81241	0.471221	10.2126	1.74066e-24	3.43372e-22	LUZP2
ENSG00000241186	442.288	4.50832	0.352867	12.7763	2.22501e-37	1.56563e-33	TDGF1		ENSG00000155792	17.1785	5.70316	1.12985	5.0477	4.47151e-07	1.19889e-05	DEPTOR		ENSG00000232301	81.6524	5.06746	0.460674	11.0001	3.81638e-28	7.19076e-26	LNCPRESS1		ENSG00000171126	12.9334	4.80573	1.00786	4.76825	1.85835e-06	3.15958e-05	KCNG3
ENSG00000184307	21.2605	4.48907	1.00742	4.45602	8.34941e-06	0.000380263	ZDHHC23		ENSG00000280056	16.0187	5.60618	1.15005	4.87474	1.0895e-06	2.63784e-05	ENSG00000280056		ENSG00000083307	20.9169	5.02957	0.851926	5.90376	3.55303e-09	1.04111e-07	GRHL2		ENSG00000147596	37.5833	4.7529	0.61354	7.74668	9.43292e-15	7.1835e-13	PRDM14
ENSG00000165379	13.351	4.4427	1.23728	3.59071	0.00032978	0.00859443	LRFN5		ENSG00000232301	76.4358	5.5225	0.561818	9.8297	8.38701e-23	2.01021e-20	LNCPRESS1		ENSG00000108950	52.0336	5.00879	0.547631	9.14628	5.89258e-20	6.16082e-18	FAM20A		ENSG00000256969	33.065	4.74482	0.680654	6.97097	3.14757e-12	1.70646e-10	ENSG00000256969
ENSG00000143858	25.6703	4.3553	0.902627	4.82513	1.3991e-06	8.00385e-05	SYT2		ENSG00000115339	22.6654	5.51513	0.976622	5.64715	1.63129e-08	5.76014e-07	GALNT3		ENSG00000224557	20.5062	4.97743	0.849068	5.86223	4.56705e-09	1.31447e-07	HLA-DPB2		ENSG00000187569	32.7013	4.7296	0.65564	7.21371	5.44464e-13	3.19516e-11	DPPA3
ENSG00000135324	18.6979	4.30476	1.00364	4.28914	1.79363e-05	0.000731645	MRAP2		ENSG00000223026	14.679	5.47711	1.14177	4.79704	1.61026e-06	3.71322e-05	RN7SKP247		ENSG00000149418	14.6678	4.90768	0.975187	5.03255	4.83999e-07	9.22673e-06	ST14		ENSG00000187553	24.2078	4.7016	0.808109	5.81803	5.95463e-09	1.80882e-07	CYP26C1
ENSG00000111704	88.4178	4.29419	0.970842	4.42317	9.72652e-06	0.000438722	NANOG		ENSG00000186603	14.3258	5.4424	1.15933	4.69444	2.67342e-06	5.76955e-05	HPDL		ENSG00000123119	43.6788	4.90371	0.574201	8.54006	1.34154e-17	1.15017e-15	NECAB1		ENSG00000231762	31.2209	4.68744	1.14519	4.09316	4.25529e-05	0.000478516	ENSG00000231762
ENSG00000186439	51.9154	4.20086	0.622633	6.74692	1.51015e-11	2.79636e-09	TRDN		ENSG00000237923	14.3509	5.42934	1.13773	4.7721	1.82313e-06	4.1259e-05	LINC02570		ENSG00000163666	19.1589	4.88166	0.870585	5.60733	2.0547e-08	5.16191e-07	HESX1		ENSG00000123609	45.1686	4.60338	0.537024	8.57202	1.01683e-17	1.1099e-15	NMI
ENSG00000171794	85.8616	4.18165	0.56543	7.39552	1.40857e-13	3.74017e-11	UTF1		ENSG00000260834	64.2762	5.42548	0.573163	9.46586	2.91164e-21	5.68633e-19	ENSG00000260834		ENSG00000184261	23.7191	4.87842	0.766468	6.3648	1.95544e-10	7.30093e-09	KCNK12		ENSG00000136110	244.346	4.59749	0.269297	17.0722	2.39058e-65	1.3047e-61	CNMD
ENSG00000236673	157.93	4.16673	0.83078	5.01544	5.29117e-07	3.28029e-05	ENSG00000236673		ENSG00000204121	35.7245	5.41989	0.73103	7.41405	1.22503e-13	9.98906e-12	ENSG00000204121		ENSG00000204711	102.211	4.84446	0.412893	11.733	8.63728e-32	2.15321e-29	CFAP95		ENSG00000178773	18.6769	4.58959	0.800885	5.73065	1.00047e-08	2.87381e-07	CPNE7
ENSG00000204121	66.0014	4.11973	0.587145	7.01654	2.27427e-12	5.00092e-10	ENSG00000204121		ENSG00000253838	13.5101	5.33846	1.16985	4.56335	5.03434e-06	0.000102463	ENSG00000253838		ENSG00000101311	74.04	4.82398	0.460117	10.4843	1.02042e-25	1.6702e-23	FERMT1		ENSG00000169715	95.4404	4.5662	0.762275	5.99023	2.09549e-09	6.97348e-08	MT1E
ENSG00000187193	10.7944	4.07673	1.24636	3.27092	0.00107198	0.0224812	MT1X		ENSG00000132297	51.7186	5.27486	0.596754	8.83927	9.635e-19	1.42445e-16	HHLA1		ENSG00000141096	18.0927	4.81616	0.87593	5.49834	3.83388e-08	9.09578e-07	DPEP3		ENSG00000159166	11.1459	4.56418	1.07787	4.23443	2.29132e-05	0.000280178	LAD1
ENSG00000115339	21.3352	4.05568	0.898141	4.51564	6.31247e-06	0.000296118	GALNT3		ENSG00000233393	12.8803	5.25499	1.17568	4.46973	7.83197e-06	0.000148911	LOC105369306		ENSG00000106538	67.3431	4.78485	0.456829	10.4741	1.1367e-25	1.84141e-23	RARRES2		ENSG00000164265	142.834	4.55929	0.322532	14.1359	2.28093e-45	3.11215e-42	SCGB3A2
ENSG00000254934	89.1144	4.05147	0.466592	8.6831	3.85135e-18	2.46364e-15	LINC00678		ENSG00000177108	12.4993	5.2242	1.15797	4.5115	6.43705e-06	0.000125404	ZDHHC22		ENSG00000184895	22.427	4.77899	0.778491	6.13878	8.31573e-10	2.7956e-08	SRY		ENSG00000182866	24.6399	4.50372	0.701917	6.41632	1.39607e-10	5.86098e-09	LCK
ENSG00000131203	66.9223	4.01457	0.540411	7.42874	1.09633e-13	3.08574e-11	IDO1		ENSG00000232293	36.3741	5.19515	0.698155	7.44125	9.97344e-14	8.21718e-12	PAICSP7		ENSG00000260362	66.0424	4.76404	0.467728	10.1855	2.30182e-24	3.3908e-22	ENSG00000260362		ENSG00000131969	31.461	4.49431	0.702865	6.39428	1.6131e-10	6.65274e-09	ABHD12B
ENSG00000124302	20.3435	4.00754	0.925874	4.32839	1.50205e-05	0.000634785	CHST8		ENSG00000244280	17.6856	5.14497	0.956647	5.37813	7.52635e-08	2.35761e-06	ECEL1P2		ENSG00000171794	116.143	4.75903	0.650781	7.3128	2.61633e-13	1.48754e-11	UTF1		ENSG00000260362	48.8111	4.48519	0.555627	8.07231	6.89818e-16	6.27466e-14	ENSG00000260362
ENSG00000006606	10.1786	3.99792	1.26872	3.15114	0.00162636	0.0314393	CCL26		ENSG00000163735	11.4804	5.12234	1.17264	4.36821	1.25268e-05	0.000225954	CXCL5		ENSG00000196092	17.241	4.72922	0.864185	5.47245	4.43845e-08	1.03632e-06	PAX5		ENSG00000260834	100.951	4.4814	0.357665	12.5296	5.14052e-36	2.80552e-33	ENSG00000260834
ENSG00000107562	88.6982	3.95191	0.494995	7.98373	1.41979e-15	5.70879e-13	CXCL12		ENSG00000078295	34.4779	5.11015	0.718924	7.10805	1.17691e-12	8.42423e-11	ADCY2		ENSG00000102755	110.31	4.69919	0.359113	13.0855	3.98268e-39	1.46671e-36	FLT1		ENSG00000267260	13.7544	4.45949	0.898977	4.96063	7.02665e-07	1.34716e-05	LOC728485
ENSG00000232301	97.7763	3.93975	0.44013	8.95134	3.51189e-19	3.08893e-16	LNCPRESS1		ENSG00000282048	125.741	5.09642	0.418212	12.1862	3.68096e-34	2.0079e-31	ENSG00000282048		ENSG00000248329	195.76	4.67924	0.281506	16.6222	4.81607e-62	7.80396e-59	APELA		ENSG00000186603	13.3798	4.42473	0.909594	4.86451	1.14742e-06	2.08047e-05	HPDL
ENSG00000006016	14.376	3.90537	1.06702	3.66008	0.000252136	0.00697131	CRLF1		ENSG00000224557	21.4787	5.02651	0.857477	5.86198	4.57393e-09	1.81796e-07	HLA-DPB2		ENSG00000280780	65.8466	4.57607	0.43949	10.4122	2.18053e-25	3.39743e-23	JAKMIP2-AS1		ENSG00000108950	42.1426	4.37364	0.519909	8.41232	4.01988e-17	4.13946e-15	FAM20A
ENSG00000102271	38.5539	3.90197	0.653898	5.96725	2.41289e-09	2.63229e-07	KLHL4		ENSG00000253230	48.9363	5.00781	0.581232	8.61586	6.94184e-18	8.71531e-16	MIR124-1HG		ENSG00000115194	23.1275	4.55472	0.729751	6.24147	4.33481e-10	1.51709e-08	SLC30A3		ENSG00000106538	93.3069	4.36147	0.359045	12.1474	5.92026e-34	2.55085e-31	RARRES2
ENSG00000186340	36.9862	3.88353	0.701988	5.53218	3.16267e-08	2.67834e-06	THBS2		ENSG00000157601	10.8777	5.00163	1.19462	4.1868	2.82919e-05	0.000452071	MX1		ENSG00000175707	22.8933	4.54618	0.733054	6.2017	5.58582e-10	1.91764e-08	KDF1		ENSG00000280780	90.9362	4.32613	0.380005	11.3844	4.99986e-30	1.63726e-27	JAKMIP2-AS1
ENSG00000243004	141.918	3.87511	0.439431	8.81848	1.1602e-18	9.60445e-16	ENSG00000243004		ENSG00000238266	10.4894	4.9941	1.24415	4.01408	5.96781e-05	0.000863721	LINC00707		ENSG00000113356	284.948	4.54432	0.245951	18.4765	3.19178e-76	1.03439e-72	POLR3G		ENSG00000198417	95.3279	4.2969	0.39012	11.0143	3.25962e-28	9.53032e-26	MT1F
ENSG00000156574	17.7472	3.83783	0.981985	3.90823	9.29738e-05	0.00301479	NODAL		ENSG00000189292	10.3122	4.96703	1.22043	4.06991	4.70308e-05	0.000704527	ALKAL2		ENSG00000197461	194.83	4.51802	0.299249	15.0979	1.67248e-51	1.29052e-48	PDGFA		ENSG00000237742	15.36	4.29227	0.838757	5.11742	3.09749e-07	6.48558e-06	ENSG00000237742
ENSG00000110090	105.035	3.82432	0.91033	4.20103	2.65706e-05	0.00101336	CPT1A		ENSG00000124749	10.3171	4.96558	1.19603	4.15173	3.29974e-05	0.000521465	COL21A1		ENSG00000112297	34.0577	4.51493	0.628011	7.18926	6.51446e-13	3.54229e-11	CRYBG1		ENSG00000224557	18.2175	4.26329	0.76986	5.53774	3.06392e-08	8.01366e-07	HLA-DPB2
ENSG00000177468	17.8856	3.82054	1.02164	3.7396	0.000184314	0.00531528	OLIG3		ENSG00000115194	20.848	4.95971	0.870367	5.69841	1.2093e-08	4.42822e-07	SLC30A3		ENSG00000231762	36.8257	4.48159	0.573753	7.81102	5.67268e-15	3.96207e-13	ENSG00000231762		ENSG00000131771	11.4363	4.18619	0.932224	4.49054	7.10415e-06	0.000102121	PPP1R1B
ENSG00000234787	17.4941	3.80849	0.943793	4.0353	5.45328e-05	0.00190432	LINC00458		ENSG00000149150	20.6921	4.94735	0.847277	5.83912	5.24783e-09	2.05994e-07	SLC43A1		ENSG00000125144	144.287	4.47351	0.651613	6.86529	6.6357e-12	3.144e-10	MT1G		ENSG00000223026	22.5475	4.16491	0.699124	5.95733	2.56391e-09	8.38339e-08	RN7SKP247
ENSG00000279531	40.5105	3.80272	0.647549	5.87247	4.29338e-09	4.34681e-07	ENSG00000279531		ENSG00000229544	15.534	4.94461	1.0282	4.80901	1.51679e-06	3.52854e-05	NKX1-2		ENSG00000166105	17.7236	4.43566	0.797556	5.56157	2.67358e-08	6.59402e-07	GLB1L3		ENSG00000153093	13.8952	4.15377	0.868125	4.78476	1.71192e-06	2.93808e-05	ACOXL
ENSG00000237742	21.8584	3.77233	0.828696	4.55212	5.31071e-06	0.00025683	ENSG00000237742		ENSG00000203995	15.5163	4.94289	1.03459	4.77764	1.77364e-06	4.03701e-05	ZYG11A		ENSG00000256969	35.0834	4.42753	1.10034	4.02377	5.72737e-05	0.00063349	ENSG00000256969		ENSG00000179046	92.5002	4.10906	0.362545	11.3339	8.91016e-30	2.86051e-27	TRIML2
ENSG00000258649	30.1047	3.76005	0.774942	4.85204	1.22197e-06	7.07689e-05	ENSG00000258649		ENSG00000008516	25.3226	4.92798	0.779028	6.3258	2.51916e-10	1.26913e-08	MMP25		ENSG00000167644	13.9664	4.40704	0.889648	4.95369	7.28205e-07	1.31989e-05	C19orf33		ENSG00000230798	29.6342	4.09175	0.616814	6.63368	3.27409e-11	1.51005e-09	FOXD3-AS1
ENSG00000157150	20.7495	3.74021	0.886966	4.21686	2.47732e-05	0.00095516	TIMP4		ENSG00000231762	35.1733	4.91476	0.659944	7.44723	9.53198e-14	7.89458e-12	ENSG00000231762		ENSG00000169715	145.897	4.40348	0.308086	14.293	2.41905e-46	1.30661e-43	MT1E		ENSG00000204711	96.6364	4.08884	0.434358	9.41352	4.79789e-21	7.70156e-19	CFAP95
ENSG00000232293	33.8775	3.7139	0.671007	5.53481	3.11566e-08	2.65738e-06	PAICSP7		ENSG00000055732	14.9823	4.90378	0.972491	5.0425	4.59496e-07	1.2237e-05	MCOLN3		ENSG00000168404	10.3525	4.4006	1.02596	4.28927	1.79263e-05	0.000227647	MLKL		ENSG00000175077	10.7793	4.08347	0.977407	4.17786	2.94267e-05	0.000347622	RTP1
ENSG00000280623	29.6442	3.71197	0.70887	5.23647	1.63678e-07	1.17523e-05	ENSG00000280623		ENSG00000163530	19.8739	4.88759	0.900751	5.42613	5.75887e-08	1.85162e-06	DPPA2		ENSG00000226673	71.7302	4.36595	0.481887	9.06012	1.30307e-19	1.31968e-17	LINC01108		ENSG00000143858	18.8221	4.08074	0.718524	5.67934	1.35212e-08	3.80382e-07	SYT2
ENSG00000137266	20.3111	3.66222	0.885732	4.13468	3.55444e-05	0.0013129	SLC22A23		ENSG00000254339	29.3638	4.87306	0.723696	6.73357	1.65551e-11	1.03923e-09	ENSG00000254339		ENSG00000164265	166.245	4.36012	0.298736	14.5952	3.01143e-48	1.80731e-45	SCGB3A2		ENSG00000126803	28.981	4.05836	0.613749	6.6124	3.78131e-11	1.72391e-09	HSPA2
ENSG00000233393	15.5453	3.6352	0.970607	3.74529	0.000180186	0.00520691	LOC105369306		ENSG00000135324	14.714	4.87037	1.04397	4.66525	3.08242e-06	6.58041e-05	MRAP2		ENSG00000274317	19.2825	4.2933	0.752675	5.70405	1.16994e-08	3.04786e-07	ENSG00000274317		ENSG00000166816	13.0461	4.03003	0.869557	4.63457	3.57679e-06	5.53524e-05	LDHD
ENSG00000112297	31.6781	3.63329	0.698219	5.20365	1.95407e-07	1.35466e-05	CRYBG1		ENSG00000176387	14.6555	4.8693	1.00657	4.83753	1.3146e-06	3.11644e-05	HSD11B2		ENSG00000250722	51.3514	4.2851	0.462253	9.27002	1.86112e-20	2.05154e-18	SELENOP		ENSG00000130768	76.931	4.02297	0.374756	10.7349	6.97955e-27	1.78556e-24	SMPDL3B
ENSG00000248750	49.8664	3.55574	0.547233	6.49768	8.15708e-11	1.26148e-08	ENSG00000248750		ENSG00000152208	68.3671	4.85744	0.518019	9.37695	6.79077e-21	1.24911e-18	GRID2		ENSG00000249853	12.6643	4.25943	0.905876	4.702	2.57632e-06	4.12516e-05	HS3ST5		ENSG00000244342	12.7743	4.02161	0.862429	4.66312	3.11453e-06	4.92697e-05	LINC00698
ENSG00000248329	274.588	3.51696	0.286809	12.2624	1.44209e-34	6.76483e-31	APELA		ENSG00000147596	53.0926	4.84822	0.528141	9.17979	4.31939e-20	7.34715e-18	PRDM14		ENSG00000151090	15.463	4.24327	0.854755	4.96432	6.8943e-07	1.25805e-05	THRB		ENSG00000095596	58.6611	4.01701	0.472896	8.4945	1.98786e-17	2.08637e-15	CYP26A1
ENSG00000075388	58.0917	3.5112	0.542424	6.47316	9.59758e-11	1.46812e-08	FGF4		ENSG00000243004	94.9599	4.83019	0.437209	11.0478	2.24676e-28	8.66865e-26	ENSG00000243004		ENSG00000232293	59.4923	4.2432	0.431182	9.84085	7.5071e-23	1.02223e-20	PAICSP7		ENSG00000151364	12.5086	3.97839	0.860099	4.6255	3.73692e-06	5.72353e-05	KCTD14
ENSG00000178947	29.1521	3.5082	0.700363	5.00911	5.4681e-07	3.36038e-05	SMIM10L2A		ENSG00000254934	69.7123	4.82536	0.962418	5.01379	5.3369e-07	1.39775e-05	LINC00678		ENSG00000099337	58.6789	4.22261	0.445976	9.46823	2.84614e-21	3.3179e-19	KCNK6		ENSG00000197181	29.1462	3.92928	0.575715	6.82503	8.79061e-12	4.40149e-10	PIWIL2
ENSG00000185432	25.2507	3.50677	0.745185	4.7059	2.52744e-06	0.000132719	METTL7A		ENSG00000166105	14.1584	4.81389	0.999414	4.81671	1.45943e-06	3.4001e-05	GLB1L3		ENSG00000068831	18.3041	4.20146	0.756354	5.55489	2.77786e-08	6.80975e-07	RASGRP2		ENSG00000113356	263.216	3.88381	0.289707	13.406	5.57718e-41	6.08768e-38	POLR3G
ENSG00000196581	11.2719	3.50611	1.12301	3.12205	0.00179594	0.0340623	AJAP1		ENSG00000156966	105.704	4.77712	0.412741	11.5741	5.57304e-31	2.59294e-28	B3GNT7		ENSG00000167555	15.1694	4.19794	0.83633	5.01948	5.18121e-07	9.78554e-06	ZNF528		ENSG00000115339	18.7305	3.88044	0.722115	5.37372	7.71279e-08	1.85982e-06	GALNT3
ENSG00000184916	10.8832	3.48348	1.13192	3.07749	0.0020875	0.0381524	JAG2		ENSG00000171794	81.7411	4.77092	0.433746	10.9994	3.8488e-28	1.41591e-25	UTF1		ENSG00000280056	15.0717	4.19715	0.816637	5.13955	2.75395e-07	5.4957e-06	ENSG00000280056		ENSG00000203995	13.9634	3.87162	0.800193	4.83836	1.30918e-06	2.31482e-05	ZYG11A
ENSG00000253636	21.4313	3.47609	0.790461	4.39755	1.09479e-05	0.000484494	ENSG00000253636		ENSG00000168004	40.3829	4.72932	0.593744	7.96526	1.64882e-15	1.57125e-13	PLAAT5		ENSG00000141682	125.607	4.1896	0.335339	12.4936	8.08864e-36	2.56997e-33	PMAIP1		ENSG00000248329	216.029	3.85742	0.289149	13.3406	1.34394e-40	1.29438e-37	APELA
ENSG00000135063	21.7317	3.47442	0.782435	4.44052	8.97406e-06	0.000407394	FAM189A2		ENSG00000211772	13.3602	4.71969	1.01962	4.62888	3.6764e-06	7.72337e-05	TRBC2		ENSG00000133477	12.0729	4.18155	0.916429	4.56287	5.04586e-06	7.45172e-05	FAM83F		ENSG00000155367	16.1302	3.84749	0.756804	5.08387	3.69825e-07	7.56894e-06	PPM1J
ENSG00000136603	251.819	3.4264	0.319949	10.7092	9.2168e-27	2.1618e-23	SKIL		ENSG00000125966	48.1474	4.70443	0.54722	8.59697	8.18512e-18	1.01157e-15	MMP24		ENSG00000237923	11.9285	4.16326	0.91286	4.56068	5.09881e-06	7.50419e-05	LINC02570		ENSG00000253838	18.0709	3.8209	0.732624	5.21537	1.83453e-07	4.09648e-06	ENSG00000253838
ENSG00000135547	72.7845	3.42107	0.51284	6.67082	2.54372e-11	4.53329e-09	HEY2		ENSG00000236673	137.936	4.68509	0.357795	13.0944	3.54666e-39	2.67165e-36	ENSG00000236673		ENSG00000125966	35.3536	4.15915	0.55848	7.44727	9.52941e-14	5.63557e-12	MMP24		ENSG00000063015	11.3132	3.81452	0.882134	4.3242	1.53087e-05	0.000197972	SEZ6
ENSG00000224557	17.8125	3.41361	0.899293	3.79588	0.000147118	0.00437716	HLA-DPB2		ENSG00000131203	38.5368	4.67134	0.653485	7.14835	8.78299e-13	6.3442e-11	IDO1		ENSG00000155792	14.4069	4.1265	0.842083	4.90034	9.56685e-07	1.69053e-05	DEPTOR		ENSG00000171517	47.0586	3.80511	0.478441	7.95313	1.81857e-15	1.53482e-13	LPAR3
ENSG00000150594	13.8611	3.40522	1.00083	3.4024	0.000667969	0.0152744	ADRA2A		ENSG00000111704	72.5082	4.67059	0.446238	10.4666	1.23005e-25	3.60337e-23	NANOG		ENSG00000177511	11.2757	4.0918	0.932684	4.38713	1.14858e-05	0.000153814	ST8SIA3		ENSG00000249853	13.151	3.79195	0.848231	4.47042	7.80649e-06	0.000110663	HS3ST5
ENSG00000121454	13.1448	3.39812	1.05308	3.22684	0.00125167	0.0255234	LHX4		ENSG00000112297	38.461	4.66826	0.612143	7.62609	2.41979e-14	2.05799e-12	CRYBG1		ENSG00000173698	30.5469	4.07172	0.578711	7.03584	1.98069e-12	1.01567e-10	ADGRG2		ENSG00000100290	12.9798	3.76137	0.850051	4.42487	9.65012e-06	0.00013311	BIK
ENSG00000265763	13.0553	3.38169	1.01897	3.31874	0.000904251	0.0195777	ZNF488		ENSG00000163435	16.4939	4.60786	0.870747	5.29185	1.21085e-07	3.63462e-06	ELF3		ENSG00000143858	21.7219	4.02041	0.693559	5.79679	6.75971e-09	1.86224e-07	SYT2		ENSG00000232293	43.6599	3.76068	0.488895	7.69221	1.44618e-14	1.07628e-12	PAICSP7
ENSG00000007944	97.3058	3.37853	0.41292	8.18203	2.79092e-16	1.40274e-13	MYLIP		ENSG00000089250	24.7706	4.60772	0.732388	6.29136	3.14689e-10	1.53171e-08	NOS1		ENSG00000253230	58.2155	3.98537	0.414313	9.61923	6.63231e-22	8.33101e-20	MIR124-1HG		ENSG00000065717	12.9829	3.7547	0.815535	4.60397	4.14508e-06	6.30153e-05	TLE2
ENSG00000238266	16.5327	3.33213	0.867351	3.84173	0.000122172	0.00377875	LINC00707		ENSG00000141934	41.0995	4.59586	0.583235	7.87994	3.27532e-15	3.06582e-13	PLPP2		ENSG00000171126	13.1043	3.98059	0.852629	4.6686	3.03258e-06	4.7848e-05	KCNG3		ENSG00000282048	357.11	3.74966	0.208279	18.0031	1.84136e-72	3.01486e-68	ENSG00000282048
ENSG00000189190	69.5843	3.33185	0.473839	7.0316	2.04178e-12	4.63451e-10	ZNF600		ENSG00000130813	16.3677	4.59151	0.898357	5.11101	3.20436e-07	8.89294e-06	SHFL		ENSG00000189292	23.6191	3.97932	0.631426	6.30213	2.93592e-10	1.05955e-08	ALKAL2		ENSG00000111319	96.2797	3.73682	0.35914	10.4049	2.35477e-25	5.28146e-23	SCNN1A
ENSG00000080503	39.4443	3.2978	0.63081	5.22788	1.71465e-07	1.22489e-05	SMARCA2		ENSG00000169174	39.7767	4.57491	0.622588	7.34822	2.0087e-13	1.58087e-11	PCSK9		ENSG00000157782	10.3895	3.96153	0.959737	4.12772	3.66375e-05	0.000426184	CABP1		ENSG00000278619	12.5185	3.71487	0.843271	4.4053	1.05636e-05	0.000143665	MRM1
ENSG00000118640	28.0984	3.28897	0.690273	4.76474	1.89095e-06	0.000103951	VAMP8		ENSG00000158246	177.384	4.57426	0.325333	14.0603	6.66294e-45	8.10777e-42	TENT5B		ENSG00000175077	10.4622	3.96132	0.958832	4.1314	3.60559e-05	0.000420929	RTP1		ENSG00000008516	16.818	3.70695	0.726829	5.10016	3.39364e-07	7.04235e-06	MMP25
ENSG00000162433	53.6787	3.28476	0.535006	6.13967	8.26946e-10	1.01197e-07	AK4		ENSG00000229150	20.0433	4.55072	0.784162	5.80329	6.5026e-09	2.50889e-07	CRYGEP		ENSG00000260711	13.0344	3.95741	0.857239	4.61646	3.90346e-06	5.96713e-05	ENSG00000260711		ENSG00000163251	66.7739	3.70605	0.417176	8.88365	6.46989e-19	8.14858e-17	FZD5
ENSG00000170542	260.137	3.2648	0.316399	10.3186	5.80523e-25	1.1671e-21	SERPINB9		ENSG00000177468	31.14	4.5499	0.673645	6.75415	1.43678e-11	9.1647e-10	OLIG3		ENSG00000205358	77.9915	3.95672	0.378069	10.4656	1.24287e-25	1.97445e-23	MT1H		ENSG00000171794	100.214	3.6966	0.357076	10.3524	4.08007e-25	8.67571e-23	UTF1
ENSG00000168938	12.4223	3.26339	0.982966	3.31994	0.000900358	0.0195536	PPIC		ENSG00000010278	85.4483	4.51904	0.471033	9.59391	8.4811e-22	1.7653e-19	CD9		ENSG00000120949	20.4518	3.94119	0.671975	5.86509	4.48895e-09	1.29429e-07	TNFRSF8		ENSG00000156959	27.0677	3.69523	0.562717	6.56677	5.1419e-11	2.28772e-09	LHFPL4
ENSG00000077009	85.1027	3.25957	0.479617	6.79619	1.07421e-11	2.01564e-09	NMRK2		ENSG00000111319	101.522	4.51718	0.39572	11.4151	3.51453e-30	1.46306e-27	SCNN1A		ENSG00000169432	15.2826	3.93989	0.767972	5.13025	2.89357e-07	5.76721e-06	SCN9A		ENSG00000068831	14.6394	3.69003	0.776626	4.75137	2.02047e-06	3.41043e-05	RASGRP2
ENSG00000182022	12.2396	3.23743	1.01046	3.20392	0.00135569	0.0269897	CHST15		ENSG00000184344	68.9633	4.5131	0.503673	8.96038	3.23561e-19	5.06773e-17	GDF3		ENSG00000172554	12.5428	3.89205	0.854882	4.55273	5.2953e-06	7.75814e-05	SNTG2		ENSG00000152208	82.8857	3.68967	0.350752	10.5193	7.03819e-26	1.67009e-23	GRID2
ENSG00000162344	21.5099	3.22818	0.767222	4.20762	2.58069e-05	0.000986904	FGF19		ENSG00000269564	107.369	4.47373	0.739833	6.04694	1.4762e-09	6.27744e-08	ENSG00000269564		ENSG00000141934	51.5791	3.86948	0.437988	8.83467	1.00391e-18	9.34909e-17	PLPP2		ENSG00000018236	12.4693	3.68922	0.823455	4.48017	7.45849e-06	0.000106282	CNTN1
ENSG00000119888	258.639	3.22704	0.318502	10.1319	3.98621e-24	5.60979e-21	EPCAM		ENSG00000119888	249.896	4.47076	0.29214	15.3035	7.24787e-53	1.9109e-49	EPCAM		ENSG00000136110	226.343	3.85672	0.241112	15.9955	1.37263e-57	1.8535e-54	CNMD		ENSG00000173698	30.9886	3.68336	0.534443	6.89197	5.50253e-12	2.86009e-10	ADGRG2
ENSG00000101470	51.5395	3.21675	0.510387	6.30256	2.92763e-10	3.96599e-08	TNNC2		ENSG00000248329	188.556	4.41203	0.30434	14.497	1.2655e-47	2.50236e-44	APELA		ENSG00000162069	19.491	3.85241	0.687539	5.60318	2.1045e-08	5.27069e-07	BICDL2		ENSG00000123119	43.3569	3.67668	0.489323	7.5138	5.74367e-14	3.90212e-12	NECAB1
ENSG00000102096	297.937	3.2059	0.354087	9.054	1.37829e-19	1.29311e-16	PIM2		ENSG00000251027	10.8395	4.4047	1.04028	4.23415	2.29421e-05	0.000381219	LINC01950		ENSG00000156959	24.2312	3.85192	0.616688	6.24613	4.20746e-10	1.47571e-08	LHFPL4		ENSG00000204531	251.569	3.67667	0.241777	15.2069	3.18463e-52	6.51774e-49	POU5F1
ENSG00000120949	26.2314	3.20424	0.750244	4.27093	1.94659e-05	0.000784937	TNFRSF8		ENSG00000120949	21.2699	4.3996	0.733914	5.99471	2.03853e-09	8.46391e-08	TNFRSF8		ENSG00000184697	263.68	3.83728	0.23706	16.187	6.23318e-59	9.18205e-56	CLDN6		ENSG00000163814	22.6925	3.67463	0.637376	5.76524	8.15406e-09	2.39688e-07	CDCP1
ENSG00000160801	27.2111	3.19493	0.748472	4.2686	1.96701e-05	0.000788652	PTH1R		ENSG00000106538	71.577	4.39755	0.416377	10.5615	4.49639e-26	1.42257e-23	RARRES2		ENSG00000123609	50.1568	3.83486	0.440204	8.71156	2.99715e-18	2.63945e-16	NMI		ENSG00000156475	77.7583	3.66238	0.354275	10.3377	4.76003e-25	9.99179e-23	PPP2R2B
ENSG00000169174	56.7564	3.15183	0.552764	5.70194	1.18449e-08	1.11129e-06	PCSK9		ENSG00000162069	10.5293	4.36084	1.02203	4.26686	1.98246e-05	0.000339033	BICDL2		ENSG00000152208	85.8811	3.82368	0.342827	11.1534	6.89165e-29	1.41357e-26	GRID2		ENSG00000205358	20.3457	3.65905	0.772546	4.73635	2.17599e-06	3.62805e-05	MT1H
ENSG00000148926	73.1577	3.13641	0.494108	6.34761	2.18688e-10	3.1404e-08	ADM		ENSG00000178947	24.1064	4.35277	0.710602	6.12547	9.04156e-10	3.96201e-08	SMIM10L2A		ENSG00000127824	36.012	3.81768	0.578649	6.59758	4.17935e-11	1.7682e-09	TUBA4A		ENSG00000166073	60.8813	3.6538	0.394226	9.26828	1.89163e-20	2.92185e-18	GPR176
ENSG00000163694	139.892	3.13241	0.423004	7.40515	1.31e-13	3.556e-11	RBM47		ENSG00000103316	20.9677	4.35176	0.744357	5.84633	5.02538e-09	1.97752e-07	CRYM		ENSG00000159231	11.7901	3.81564	0.879169	4.34005	1.42449e-05	0.000185402	CBR3		ENSG00000167555	18.2515	3.6485	0.681623	5.35266	8.66719e-08	2.04478e-06	ZNF528
ENSG00000211772	19.5909	3.132	0.810443	3.86456	0.000111289	0.0035195	TRBC2		ENSG00000102755	85.5672	4.33288	0.37734	11.4827	1.61157e-30	7.28385e-28	FLT1		ENSG00000111087	30.7149	3.81217	0.536564	7.10478	1.20511e-12	6.27895e-11	GLI1		ENSG00000101311	55.8966	3.63591	0.458485	7.93028	2.18647e-15	1.81721e-13	FERMT1
ENSG00000254277	647.837	3.12235	0.288513	10.8222	2.70255e-27	7.60661e-24	ENSG00000254277		ENSG00000150594	13.6264	4.33076	0.908583	4.7665	1.87455e-06	4.21814e-05	ADRA2A		ENSG00000130477	23.3518	3.80647	0.619729	6.14216	8.14076e-10	2.75392e-08	UNC13A		ENSG00000254934	63.9153	3.63058	0.3822	9.49917	2.1157e-21	3.46404e-19	LINC00678
ENSG00000253368	52.8897	3.11843	0.545828	5.7132	1.10871e-08	1.04718e-06	TRNP1		ENSG00000164265	120.984	4.31563	0.353911	12.1941	3.34169e-34	1.88793e-31	SCGB3A2		ENSG00000103067	23.6801	3.8045	0.626211	6.07542	1.23663e-09	4.02375e-08	ESRP2		ENSG00000159712	319.789	3.62297	0.227399	15.9322	3.78589e-57	1.23973e-53	ENSG00000159712
ENSG00000155792	16.7971	3.10025	0.874697	3.54437	0.000393554	0.00992561	DEPTOR		ENSG00000171867	13.3321	4.30274	0.911262	4.72174	2.33832e-06	5.17377e-05	PRNP		ENSG00000164344	37.2429	3.78805	0.503866	7.51797	5.56316e-14	3.42759e-12	KLKB1		ENSG00000249532	732.713	3.62213	0.489432	7.40068	1.35488e-13	8.6317e-12	MIR302CHG
ENSG00000149150	27.703	3.08974	0.716063	4.31491	1.5967e-05	0.000664804	SLC43A1		ENSG00000148926	50.0805	4.29675	0.488245	8.8004	1.3633e-18	1.97853e-16	ADM		ENSG00000115339	16.4453	3.78121	0.785249	4.8153	1.46978e-06	2.48086e-05	GALNT3		ENSG00000258649	25.5785	3.61961	0.643825	5.62203	1.88727e-08	5.13295e-07	ENSG00000258649
ENSG00000182866	38.8872	3.08792	0.576849	5.35309	8.64656e-08	6.57746e-06	LCK		ENSG00000162493	175.591	4.29036	0.304249	14.1015	3.71999e-45	4.90387e-42	PDPN		ENSG00000240563	2964.57	3.77328	0.17706	21.3108	9.02039e-101	7.30832e-97	L1TD1		ENSG00000089250	19.5428	3.6011	0.649576	5.54376	2.96042e-08	7.78024e-07	NOS1
ENSG00000156966	81.5331	3.05216	0.489407	6.23645	4.47613e-10	5.9261e-08	B3GNT7		ENSG00000279531	48.9888	4.27324	0.543682	7.85982	3.84693e-15	3.53805e-13	ENSG00000279531		ENSG00000039068	136.009	3.75277	0.28029	13.3889	7.02053e-41	2.84402e-38	CDH1		ENSG00000141934	43.2014	3.59725	0.449743	7.99845	1.25992e-15	1.12112e-13	PLPP2
ENSG00000240563	2964.58	3.03263	0.204618	14.8209	1.07337e-49	1.51055e-45	L1TD1		ENSG00000241186	377.981	4.21777	0.484311	8.70881	3.07083e-18	4.15192e-16	TDGF1		ENSG00000171517	42.4651	3.71551	0.476076	7.80444	5.97666e-15	4.13871e-13	LPAR3		ENSG00000241002	19.5142	3.59635	0.650027	5.53262	3.15477e-08	8.22501e-07	RPL32P13
ENSG00000152208	69.7375	3.029	0.443995	6.82215	8.96875e-12	1.729e-09	GRID2		ENSG00000162496	52.4423	4.17785	0.462557	9.03209	1.68424e-19	2.6643e-17	DHRS3		ENSG00000167600	124.556	3.71138	0.310295	11.9608	5.70124e-33	1.53971e-30	CYP2S1		ENSG00000280056	13.4673	3.57782	0.807859	4.42876	9.47749e-06	0.000131171	ENSG00000280056
ENSG00000175832	48.0274	2.99907	0.530738	5.65076	1.59738e-08	1.44102e-06	ETV4		ENSG00000106018	21.8595	4.17012	0.698491	5.97019	2.36985e-09	9.71207e-08	VIPR2		ENSG00000254339	28.5549	3.70097	0.546827	6.76809	1.30496e-11	5.95651e-10	ENSG00000254339		ENSG00000131203	44.2852	3.57481	0.471215	7.58636	3.29009e-14	2.33198e-12	IDO1
ENSG00000078295	67.8694	2.99141	0.501872	5.9605	2.51469e-09	2.72225e-07	ADCY2		ENSG00000135842	24.2938	4.16801	0.661771	6.29827	3.00995e-10	1.47871e-08	NIBAN1		ENSG00000196767	24.0819	3.69483	0.604015	6.11711	9.52856e-10	3.17045e-08	POU3F4		ENSG00000223525	34.4759	3.56708	0.514766	6.92953	4.22256e-12	2.25934e-10	ENSG00000223525
ENSG00000141682	158.841	2.96436	0.338549	8.75607	2.02182e-18	1.49753e-15	PMAIP1		ENSG00000165186	12.1041	4.16049	0.991589	4.19578	2.71935e-05	0.000437614	PTCHD1		ENSG00000186854	62.2664	3.6889	0.847972	4.35027	1.35971e-05	0.000178259	TRABD2A		ENSG00000250722	60.4333	3.54888	0.404759	8.76789	1.82052e-18	2.09911e-16	SELENOP
ENSG00000137486	53.6183	2.95103	0.492452	5.99253	2.06606e-09	2.32606e-07	ARRB1		ENSG00000173890	24.3189	4.15972	0.658652	6.3155	2.69295e-10	1.34384e-08	GPR160		ENSG00000162444	12.9795	3.68841	0.812324	4.54056	5.61048e-06	8.17556e-05	RBP7		ENSG00000135116	24.828	3.54709	0.602681	5.88551	3.96823e-09	1.27146e-07	HRK
ENSG00000164265	195.451	2.9441	0.737434	3.99235	6.5421e-05	0.0021973	SCGB3A2		ENSG00000204711	91.003	4.1511	0.427339	9.71385	2.63208e-22	5.86435e-20	CFAP95		ENSG00000124302	28.5698	3.68748	0.582345	6.33212	2.41817e-10	8.90546e-09	CHST8		ENSG00000162444	13.2618	3.52924	0.795971	4.43388	9.25524e-06	0.000128529	RBP7
ENSG00000158246	222.001	2.94271	0.339148	8.6768	4.07074e-18	2.49076e-15	TENT5B		ENSG00000149418	12.2071	4.13501	0.933068	4.43163	9.35254e-06	0.000174056	ST14		ENSG00000265992	1677.29	3.67999	0.202646	18.1597	1.07612e-73	2.90624e-70	ESRG		ENSG00000102096	176.601	3.50215	0.313703	11.1639	6.12457e-29	1.92841e-26	PIM2
ENSG00000282048	174.904	2.94161	0.310479	9.47444	2.68189e-21	2.69588e-18	ENSG00000282048		ENSG00000175832	50.9241	4.13257	0.491106	8.41482	3.93492e-17	4.61085e-15	ETV4		ENSG00000243004	121.051	3.67918	0.329696	11.1593	6.44963e-29	1.33987e-26	ENSG00000243004		ENSG00000254339	27.4038	3.49574	0.609296	5.73734	9.61754e-09	2.78704e-07	ENSG00000254339
ENSG00000260834	77.5587	2.93907	0.450338	6.52636	6.73857e-11	1.07763e-08	ENSG00000260834		ENSG00000265992	1479.88	4.11676	0.160441	25.659	3.35577e-145	5.30849e-141	ESRG		ENSG00000138646	62.5748	3.6665	0.381529	9.61002	7.25358e-22	9.04131e-20	HERC5		ENSG00000240563	2539.67	3.48288	0.226627	15.3683	2.6693e-53	6.24349e-50	L1TD1
ENSG00000164120	25.845	2.93686	0.667482	4.39992	1.08293e-05	0.000482281	HPGD		ENSG00000101311	71.4713	4.11632	0.395011	10.4208	1.99373e-25	5.73434e-23	FERMT1		ENSG00000135750	19.2886	3.66257	0.650708	5.62859	1.81688e-08	4.61452e-07	KCNK1		ENSG00000157150	12.4224	3.47593	0.903754	3.8461	0.000120014	0.00117097	TIMP4
ENSG00000134917	26.1556	2.92866	0.78504	3.73058	0.000191036	0.00547543	ADAMTS8		ENSG00000213626	58.087	4.0835	0.470469	8.67963	3.97045e-18	5.27803e-16	LBH		ENSG00000141314	14.9881	3.65962	0.747032	4.89889	9.63799e-07	1.70124e-05	RHBDL3		ENSG00000112297	25.095	3.46291	0.581294	5.95725	2.56525e-09	8.38339e-08	CRYBG1
ENSG00000079739	50.1892	2.9128	0.548859	5.30701	1.1144e-07	8.1682e-06	PGM1		ENSG00000136110	192.879	4.06585	0.306776	13.2535	4.30762e-40	3.40711e-37	CNMD		ENSG00000165929	25.4686	3.65818	0.578729	6.32106	2.59771e-10	9.45916e-09	TC2N		ENSG00000158246	107.931	3.45825	0.33122	10.4409	1.61209e-25	3.71758e-23	TENT5B
ENSG00000163827	14.6151	2.90885	0.881816	3.2987	0.000971328	0.0207743	LRRC2		ENSG00000101210	25.277	4.04775	0.639492	6.32962	2.45761e-10	1.24207e-08	EEF1A2		ENSG00000187398	57.8818	3.65238	0.408281	8.94576	3.69396e-19	3.56292e-17	LUZP2		ENSG00000186854	44.7075	3.45412	0.443349	7.79097	6.64949e-15	5.20919e-13	TRABD2A
ENSG00000154080	34.9205	2.90211	0.571807	5.07533	3.86826e-07	2.48652e-05	CHST9		ENSG00000254277	506.303	4.04663	0.238172	16.9904	9.68066e-65	3.82846e-61	ENSG00000254277		ENSG00000204531	211.881	3.63467	0.239286	15.1897	4.14007e-52	3.53082e-49	POU5F1		ENSG00000175832	49.8023	3.45249	0.431874	7.99422	1.30394e-15	1.14781e-13	ETV4
ENSG00000198624	20.2802	2.8986	0.762197	3.80295	0.000142982	0.00426309	CCDC69		ENSG00000080503	36.4288	4.03375	0.522371	7.72199	1.14527e-14	1.01116e-12	SMARCA2		ENSG00000104112	214.159	3.63306	0.230773	15.743	7.67461e-56	8.88282e-53	SCG3		ENSG00000233058	12.5253	3.44362	0.806384	4.27044	1.95085e-05	0.000243085	ENSG00000233058
ENSG00000197444	17.5229	2.89306	0.815313	3.54841	0.000387571	0.00980485	OGDHL		ENSG00000173068	86.7597	4.02922	0.370866	10.8644	1.70428e-27	5.99112e-25	BNC2		ENSG00000173068	102.301	3.61824	0.305295	11.8516	2.11085e-32	5.3444e-30	BNC2		ENSG00000254252	14.2017	3.42733	0.771521	4.4423	8.90022e-06	0.000124231	RPL7P20
ENSG00000212993	90.9711	2.88866	0.387571	7.45324	9.10782e-14	2.6158e-11	POU5F1B		ENSG00000168938	19.1329	3.99686	0.741065	5.39341	6.91337e-08	2.20045e-06	PPIC		ENSG00000176485	268.128	3.60991	0.241673	14.9372	1.88873e-50	1.33065e-47	PLAAT3		ENSG00000134207	163.514	3.41572	0.273983	12.4669	1.13099e-35	5.78678e-33	SYT6
ENSG00000162069	14.6714	2.87001	0.939979	3.05327	0.00226365	0.0404782	BICDL2		ENSG00000095932	10.7982	3.99367	0.93372	4.27716	1.89292e-05	0.000325479	SMIM24		ENSG00000174607	76.2816	3.60768	0.34713	10.3929	2.67239e-25	4.12413e-23	UGT8		ENSG00000168004	50.2854	3.41539	0.420201	8.128	4.36418e-16	4.05993e-14	PLAAT5
ENSG00000124493	37.2427	2.86956	0.667841	4.29677	1.73304e-05	0.000708983	GRM4		ENSG00000100290	19.3759	3.99109	0.702068	5.68476	1.30994e-08	4.77175e-07	BIK		ENSG00000159712	323.313	3.60635	0.199533	18.0739	5.1151e-73	1.18407e-69	ENSG00000159712		ENSG00000130707	32.3981	3.37694	0.497384	6.78939	1.12605e-11	5.55325e-10	ASS1
ENSG00000250722	33.5636	2.86388	0.597183	4.79565	1.62145e-06	9.12748e-05	SELENOP		ENSG00000173698	32.7869	3.98683	0.554088	7.19531	6.23182e-13	4.56394e-11	ADGRG2		ENSG00000104413	256.601	3.60504	0.238649	15.106	1.47813e-51	1.19758e-48	ESRP1		ENSG00000181274	221.525	3.37515	0.275269	12.2613	1.46179e-34	6.83826e-32	FRAT2
ENSG00000069482	255.766	2.85991	0.3736	7.655	1.93316e-14	6.10872e-12	GAL		ENSG00000127824	32.421	3.98411	0.570589	6.98244	2.90094e-12	1.96111e-10	TUBA4A		ENSG00000131378	10.3581	3.60247	0.872375	4.12949	3.63564e-05	0.000423217	RFTN1		ENSG00000204516	28.5435	3.35971	0.540737	6.2132	5.19161e-10	1.92749e-08	MICB
ENSG00000105810	134.223	2.85587	0.37155	7.68636	1.51385e-14	5.07248e-12	CDK6		ENSG00000135116	27.2225	3.96903	0.601992	6.59317	4.30543e-11	2.46767e-09	HRK		ENSG00000151650	45.2763	3.59947	0.435814	8.25919	1.46665e-16	1.16498e-14	VENTX		ENSG00000265992	1519.12	3.35795	0.525019	6.39586	1.59645e-10	6.61739e-09	ESRG
ENSG00000179046	122.652	2.82574	0.355809	7.94176	1.99338e-15	7.79246e-13	TRIML2		ENSG00000197747	82.6761	3.96451	0.395039	10.0357	1.06155e-23	2.6655e-21	S100A10		ENSG00000244342	26.8923	3.59861	0.555735	6.47541	9.45546e-11	3.70984e-09	LINC00698		ENSG00000201674	180.934	3.34136	0.252555	13.2302	5.87117e-40	5.0594e-37	ENSG00000201674
ENSG00000139174	124.344	2.81871	0.343675	8.20168	2.3706e-16	1.28313e-13	PRICKLE1		ENSG00000136160	51.1875	3.9606	0.493016	8.03342	9.4796e-16	9.19987e-14	EDNRB		ENSG00000162493	203.531	3.59544	0.279203	12.8775	6.02435e-38	2.03372e-35	PDPN		ENSG00000169764	1269.33	3.33319	0.20062	16.6144	5.48143e-62	2.24369e-58	UGP2
ENSG00000173068	121.206	2.81676	0.387791	7.26359	3.76954e-13	9.3068e-11	BNC2		ENSG00000223525	21.2004	3.92999	0.659578	5.95834	2.54811e-09	1.03888e-07	ENSG00000223525		ENSG00000236673	160.255	3.59384	0.271921	13.2165	7.04609e-40	2.71845e-37	ENSG00000236673		ENSG00000163530	24.687	3.33233	0.575778	5.78753	7.14288e-09	2.1457e-07	DPPA2
ENSG00000204531	286.058	2.80162	0.275689	10.1623	2.92166e-24	4.5685e-21	POU5F1		ENSG00000103067	20.8065	3.92356	0.68648	5.71548	1.09397e-08	4.06234e-07	ESRP2		ENSG00000106078	42.9211	3.59013	0.459929	7.80583	5.91113e-15	4.1109e-13	COBL		ENSG00000226792	16.4845	3.32929	0.696365	4.78096	1.7446e-06	2.98791e-05	C13orf42
ENSG00000177108	19.0106	2.78737	0.863566	3.22774	0.00124774	0.0254853	ZDHHC22		ENSG00000135750	26.7654	3.91539	0.646992	6.05169	1.43335e-09	6.12813e-08	KCNK1		ENSG00000260834	85.9004	3.58749	0.33607	10.6748	1.33504e-26	2.27715e-24	ENSG00000260834		ENSG00000167600	125.35	3.31019	0.325566	10.1675	2.76948e-24	5.27264e-22	CYP2S1
ENSG00000165186	13.7425	2.78432	0.905948	3.07338	0.00211651	0.0385326	PTCHD1		ENSG00000253368	41.4458	3.91194	0.486765	8.03661	9.23552e-16	9.01831e-14	TRNP1		ENSG00000258649	28.5169	3.58392	0.547769	6.54275	6.03977e-11	2.49664e-09	ENSG00000258649		ENSG00000166407	11.2662	3.30304	1.02004	3.23815	0.00120309	0.00804994	LMO1
ENSG00000130768	125.505	2.78364	0.365146	7.62336	2.47165e-14	7.56164e-12	SMPDL3B		ENSG00000077009	68.2316	3.90357	0.460374	8.47911	2.26914e-17	2.67877e-15	NMRK2		ENSG00000126803	24.425	3.58286	0.576644	6.2133	5.18837e-10	1.79259e-08	HSPA2		ENSG00000176485	249.562	3.2533	0.304396	10.6877	1.1618e-26	2.88215e-24	PLAAT3
ENSG00000170684	31.9511	2.77882	0.586073	4.74142	2.12224e-06	0.00011487	ZNF296		ENSG00000169894	25.6588	3.88629	0.594476	6.53733	6.26274e-11	3.42804e-09	MUC3A		ENSG00000253636	20.2871	3.57533	0.629784	5.67708	1.3701e-08	3.52959e-07	ENSG00000253636		ENSG00000156966	82.6468	3.22232	0.414984	7.76492	8.16994e-15	6.25077e-13	B3GNT7
ENSG00000136110	209.157	2.76897	0.32005	8.6517	5.07393e-18	2.97522e-15	CNMD		ENSG00000197461	134.074	3.88568	0.301762	12.8767	6.09067e-38	3.85394e-35	PDGFA		ENSG00000157150	12.2386	3.56202	0.84492	4.2158	2.4889e-05	0.000302552	TIMP4		ENSG00000183421	24.6118	3.2163	0.548179	5.86725	4.43081e-09	1.38446e-07	RIPK4
ENSG00000198417	16.1527	2.75332	0.841968	3.2701	0.0010751	0.0224812	MT1F		ENSG00000240563	2486.85	3.8669	0.188007	20.5679	5.32144e-94	4.209e-90	L1TD1		ENSG00000230798	29.7748	3.54753	0.528045	6.71824	1.83938e-11	8.16585e-10	FOXD3-AS1		ENSG00000141738	27.5369	3.21457	0.568056	5.65889	1.52354e-08	4.20658e-07	GRB7
ENSG00000062038	84.4758	2.75008	0.419959	6.54844	5.81419e-11	9.51431e-09	CDH3		ENSG00000184261	27.6328	3.86628	0.574901	6.72513	1.7544e-11	1.08835e-09	KCNK12		ENSG00000235688	29.5595	3.54371	0.538963	6.57506	4.86348e-11	2.04165e-09	ENSG00000235688		ENSG00000130182	107.31	3.21191	0.344071	9.33503	1.00965e-20	1.58952e-18	ZSCAN10
ENSG00000253230	59.4909	2.74646	0.493007	5.57083	2.53524e-08	2.20237e-06	MIR124-1HG		ENSG00000141682	116.048	3.8612	0.343308	11.247	2.395e-29	9.47164e-27	PMAIP1		ENSG00000168004	51.0005	3.53024	0.408321	8.64574	5.34581e-18	4.65717e-16	PLAAT5		ENSG00000102755	86.5937	3.19543	0.339349	9.41634	4.6708e-21	7.57178e-19	FLT1
ENSG00000168004	46.3226	2.74216	0.524923	5.22393	1.75169e-07	1.24503e-05	PLAAT5		ENSG00000099337	55.3605	3.85202	0.426378	9.03427	1.65103e-19	2.63814e-17	KCNK6		ENSG00000165186	15.7078	3.51953	0.703854	5.00037	5.72209e-07	1.06698e-05	PTCHD1		ENSG00000274701	19.7489	3.19184	0.61374	5.20063	1.98609e-07	4.40031e-06	ENSG00000274701
ENSG00000125148	22.4775	2.73816	0.681479	4.01797	5.87017e-05	0.00202478	MT2A		ENSG00000102096	248.922	3.84876	0.313813	12.2645	1.40463e-34	8.22956e-32	PIM2		ENSG00000166073	87.5045	3.51063	0.317163	11.0688	1.77678e-28	3.4275e-26	GPR176		ENSG00000183145	66.4539	3.16807	0.941935	3.36336	0.000769994	0.0055101	RIPPLY3
ENSG00000143632	59.0635	2.7261	0.495107	5.50608	3.66916e-08	3.0021e-06	ACTA1		ENSG00000196581	10.0019	3.83348	0.943785	4.06181	4.86934e-05	0.00072463	AJAP1		ENSG00000282048	271.628	3.50604	0.520135	6.74063	1.57706e-11	7.09853e-10	ENSG00000282048		ENSG00000254277	539.369	3.1647	0.432257	7.32135	2.4549e-13	1.4942e-11	ENSG00000254277
ENSG00000078725	24.4086	2.71101	0.729467	3.71642	0.000202063	0.00572159	BRINP1		ENSG00000189129	12.1426	3.83006	0.876781	4.36832	1.25208e-05	0.000225954	PLAC9		ENSG00000168394	11.5572	3.48749	0.814983	4.27922	1.87553e-05	0.00023669	TAP1		ENSG00000236673	93.2749	3.16151	0.398518	7.93316	2.13639e-15	1.78465e-13	ENSG00000236673
ENSG00000010278	96.0593	2.69583	0.419304	6.4293	1.28191e-10	1.89898e-08	CD9		ENSG00000104413	231.643	3.82843	0.295753	12.9447	2.5179e-38	1.65961e-35	ESRP1		ENSG00000254934	64.5224	3.47052	0.371646	9.33823	9.79589e-21	1.10231e-18	LINC00678		ENSG00000198626	43.5881	3.13984	0.46647	6.73107	1.68422e-11	8.06308e-10	RYR2
ENSG00000232445	22.3216	2.69367	0.698007	3.85909	0.000113811	0.00356717	ENSG00000232445		ENSG00000197971	19.4583	3.81074	0.685784	5.55677	2.7482e-08	9.26946e-07	MBP		ENSG00000177468	39.0905	3.46025	0.469155	7.3755	1.6373e-13	9.47528e-12	OLIG3		ENSG00000274428	22.9643	3.11476	0.582686	5.34552	9.01585e-08	2.11788e-06	ENSG00000274428
ENSG00000197747	88.4076	2.69189	0.41075	6.55359	5.61693e-11	9.29966e-09	S100A10		ENSG00000176485	295.962	3.8078	0.284844	13.368	9.2976e-41	8.65169e-38	PLAAT3		ENSG00000129354	44.8561	3.4427	0.448953	7.66827	1.74331e-14	1.13448e-12	AP1M2		ENSG00000225077	12.9157	3.11193	0.763108	4.07797	4.54315e-05	0.00050671	ENSG00000225077
ENSG00000105976	33.3056	2.68787	0.59739	4.49936	6.81595e-06	0.00031657	MET		ENSG00000253636	19.3282	3.79996	0.708631	5.36239	8.21281e-08	2.53747e-06	ENSG00000253636		ENSG00000111704	84.4793	3.42544	0.374393	9.14931	5.72999e-20	6.06855e-18	NANOG		ENSG00000248750	36.043	3.10645	0.487798	6.36833	1.91103e-10	7.66894e-09	ENSG00000248750
ENSG00000103316	26.1453	2.6832	0.634797	4.22686	2.3697e-05	0.000923789	CRYM		ENSG00000141738	36.1593	3.7871	0.548178	6.90853	4.89707e-12	3.24129e-10	GRB7		ENSG00000274701	20.0996	3.40461	0.636693	5.34734	8.92574e-08	1.95186e-06	ENSG00000274701		ENSG00000148175	139.067	3.10639	0.255702	12.1485	5.84489e-34	2.55085e-31	STOM
ENSG00000101665	22.9776	2.67329	0.710744	3.76125	0.000169067	0.00492605	SMAD7		ENSG00000062038	64.5754	3.78521	0.414572	9.13041	6.82391e-20	1.12445e-17	CDH3		ENSG00000160801	27.3244	3.39315	0.592652	5.72537	1.03209e-08	2.72823e-07	PTH1R		ENSG00000133107	19.8991	3.09605	0.597841	5.17872	2.23416e-07	4.8579e-06	TRPC4
ENSG00000136160	59.7157	2.66337	0.460065	5.78911	7.0759e-09	6.91521e-07	EDNRB		ENSG00000083307	16.8408	3.78476	0.715308	5.29109	1.21586e-07	3.64275e-06	GRHL2		ENSG00000196581	10.8177	3.3877	0.844573	4.01113	6.04277e-05	0.000660572	AJAP1		ENSG00000179673	25.4189	3.08648	0.525071	5.87822	4.14709e-09	1.31082e-07	RPRML
ENSG00000055732	14.661	2.65019	0.848611	3.12297	0.00179033	0.0340018	MCOLN3		ENSG00000179673	19.1933	3.77877	0.684879	5.51743	3.43996e-08	1.14561e-06	RPRML		ENSG00000254277	591.249	3.38373	0.226391	14.9464	1.6444e-50	1.21117e-47	ENSG00000254277		ENSG00000127824	28.4753	3.08519	0.53344	5.78357	7.3131e-09	2.17704e-07	TUBA4A
ENSG00000180694	99.9446	2.6361	0.380025	6.93664	4.01537e-12	8.07261e-10	TMEM64		ENSG00000101187	16.4853	3.77353	0.753226	5.00983	5.44779e-07	1.41975e-05	SLCO4A1		ENSG00000102096	249.245	3.38069	0.271693	12.4431	1.52534e-35	4.75319e-33	PIM2		ENSG00000182107	11.2478	3.07583	0.776407	3.96162	7.44432e-05	0.00077892	TMEM30B
ENSG00000108950	59.3971	2.6346	0.447114	5.89247	3.80463e-09	3.95155e-07	FAM20A		ENSG00000249853	18.7943	3.76328	0.691737	5.44032	5.31837e-08	1.72754e-06	HS3ST5		ENSG00000158246	156.689	3.36447	0.653492	5.14844	2.62656e-07	5.2805e-06	TENT5B		ENSG00000165905	56.0199	3.06937	0.385549	7.96103	1.70614e-15	1.45493e-13	LARGE2
ENSG00000139629	31.1641	2.61963	0.599083	4.37273	1.22702e-05	0.00053296	GALNT6		ENSG00000274652	16.448	3.76304	0.753229	4.99588	5.85693e-07	1.51143e-05	ENSG00000274652		ENSG00000267260	14.0466	3.36251	0.725487	4.63484	3.57219e-06	5.5075e-05	LOC728485		ENSG00000140832	90.7491	3.0596	0.346096	8.84032	9.54468e-19	1.19294e-16	MARVELD3
ENSG00000237943	40.5325	2.5987	0.533344	4.87247	1.10209e-06	6.46237e-05	PRKCQ-AS1		ENSG00000124302	30.8639	3.76201	0.590337	6.37265	1.85786e-10	9.57311e-09	CHST8		ENSG00000198417	123.046	3.34887	0.29875	11.2096	3.65771e-29	7.69734e-27	MT1F		ENSG00000270246	78.8445	3.05638	0.346225	8.82773	1.06824e-18	1.31506e-16	ENSG00000270246
ENSG00000089250	16.8375	2.59801	0.780751	3.32757	0.000876055	0.0191647	NOS1		ENSG00000170542	235.84	3.7567	0.600528	6.25566	3.95827e-10	1.86357e-08	SERPINB9		ENSG00000131969	33.3853	3.34001	0.550939	6.06239	1.34116e-09	4.34617e-08	ABHD12B		ENSG00000253636	13.7088	3.04295	0.774384	3.92951	8.51192e-05	0.000875412	ENSG00000253636
ENSG00000165795	38.7045	2.59739	0.542987	4.78353	1.72244e-06	9.619e-05	NDRG2		ENSG00000177511	11.6481	3.75496	0.859572	4.36841	1.25153e-05	0.000225954	ST8SIA3		ENSG00000176387	15.4214	3.33551	0.752503	4.43255	9.31229e-06	0.000127878	HSD11B2		ENSG00000147676	105.553	3.03853	0.302101	10.058	8.46862e-24	1.54063e-21	MAL2
ENSG00000072954	13.98	2.58772	0.862395	3.00062	0.00269431	0.0465811	TMEM38A		ENSG00000107562	95.2841	3.75047	0.34047	11.0156	3.21485e-28	1.21085e-25	CXCL12		ENSG00000280058	10.508	3.32726	0.882981	3.76821	0.000164421	0.00157463	ENSG00000280058		ENSG00000103067	19.2164	3.02874	0.615306	4.92234	8.55171e-07	1.60069e-05	ESRP2
ENSG00000135842	50.8089	2.58602	0.506656	5.10409	3.32383e-07	2.19607e-05	NIBAN1		ENSG00000186439	27.7767	3.7354	0.582223	6.41575	1.40135e-10	7.26817e-09	TRDN		ENSG00000169764	1060.13	3.32451	0.148086	22.4499	1.28172e-111	2.0769e-107	UGP2		ENSG00000173890	34.1177	3.02599	0.467006	6.47954	9.20009e-11	3.94328e-09	GPR160
ENSG00000127152	34.7804	2.58439	0.597672	4.32409	1.53164e-05	0.000645354	BCL11B		ENSG00000198624	16.5387	3.73158	0.741175	5.03468	4.78644e-07	1.26829e-05	CCDC69		ENSG00000130182	137.046	3.30523	0.330828	9.99079	1.67241e-23	2.37717e-21	ZSCAN10		ENSG00000115194	16.2432	3.01967	0.66809	4.51985	6.18847e-06	9.06296e-05	SLC30A3
ENSG00000243709	14.2637	2.58282	0.841293	3.07006	0.00214013	0.0388119	LEFTY1		ENSG00000164344	33.1374	3.72755	0.607786	6.13299	8.62433e-10	3.80023e-08	KLKB1		ENSG00000077009	54.8026	3.30265	0.404625	8.16224	3.28869e-16	2.53943e-14	NMRK2		ENSG00000155792	14.7914	3.00419	0.702425	4.27688	1.89527e-05	0.000237424	DEPTOR
ENSG00000113356	295.731	2.57885	0.296685	8.69219	3.55508e-18	2.38241e-15	POLR3G		ENSG00000163814	39.253	3.72399	0.510217	7.29883	2.90291e-13	2.24006e-11	CDCP1		ENSG00000204516	20.425	3.30123	0.602145	5.48245	4.19478e-08	9.83679e-07	MICB		ENSG00000105976	26.9044	3.00318	0.523673	5.73484	9.76042e-09	2.81847e-07	MET
ENSG00000068831	17.9605	2.57751	0.753915	3.41883	0.000628906	0.0145092	RASGRP2		ENSG00000204531	189.275	3.70246	0.255392	14.4972	1.26261e-47	2.50236e-44	POU5F1		ENSG00000148926	63.6244	3.28361	0.390434	8.41014	4.09532e-17	3.35155e-15	ADM		ENSG00000184697	269.138	3.00267	0.230446	13.0298	8.28069e-39	5.89477e-36	CLDN6
ENSG00000145536	27.1125	2.56279	0.677078	3.78507	0.000153662	0.00453352	ADAMTS16		ENSG00000116774	180.14	3.67314	0.27344	13.4331	3.87002e-41	3.82624e-38	OLFML3		ENSG00000201674	157.896	3.27695	0.253998	12.9015	4.41357e-38	1.52165e-35	ENSG00000201674		ENSG00000088305	1515.24	3.00167	0.229502	13.079	4.34013e-39	3.23004e-36	DNMT3B
ENSG00000100290	38.0911	2.55632	0.534898	4.77908	1.76096e-06	9.75669e-05	BIK		ENSG00000183145	13.3033	3.67264	0.798302	4.60056	4.21355e-06	8.74726e-05	RIPPLY3		ENSG00000166206	298.268	3.27657	0.224864	14.5713	4.27568e-48	2.47439e-45	GABRB3		ENSG00000075388	45.5962	3.00075	0.443949	6.75922	1.38737e-11	6.7405e-10	FGF4
ENSG00000125966	64.0156	2.54697	0.520486	4.89344	9.90898e-07	5.84124e-05	MMP24		ENSG00000130477	38.1893	3.66965	0.486286	7.54628	4.47871e-14	3.75313e-12	UNC13A		ENSG00000164120	21.8605	3.27337	0.595513	5.49671	3.86935e-08	9.15312e-07	HPGD		ENSG00000163293	18.8136	2.99792	0.608057	4.93033	8.20899e-07	1.55024e-05	NIPAL1
ENSG00000249853	21.9754	2.54539	0.673315	3.78039	0.000156583	0.00460041	HS3ST5		ENSG00000155367	11.1896	3.66423	0.866612	4.22823	2.3554e-05	0.000389593	PPM1J		ENSG00000111319	102.391	3.2699	0.345768	9.45693	3.17112e-21	3.67035e-19	SCNN1A		ENSG00000135324	10.7374	2.98797	0.821314	3.63804	0.000274722	0.00233906	MRAP2
ENSG00000102755	82.1546	2.53667	0.411755	6.16064	7.24513e-10	9.02307e-08	FLT1		ENSG00000173930	11.2387	3.65441	0.935713	3.90549	9.40365e-05	0.00127371	SLCO4C1		ENSG00000103316	18.3405	3.26693	0.638205	5.11894	3.07262e-07	6.09409e-06	CRYM		ENSG00000174607	72.1994	2.98768	0.332922	8.97411	2.85644e-19	3.68255e-17	UGT8
ENSG00000115194	24.2155	2.53542	0.712376	3.5591	0.000372133	0.00950458	SLC30A3		ENSG00000130182	105.64	3.64782	0.342023	10.6654	1.47722e-26	4.86835e-24	ZSCAN10		ENSG00000212993	76.369	3.26288	0.337393	9.67085	4.01018e-22	5.19848e-20	POU5F1B		ENSG00000156453	120.315	2.97506	0.279803	10.6327	2.09931e-26	5.13015e-24	PCDH1
ENSG00000173698	54.3353	2.53062	0.468729	5.39889	6.70538e-08	5.21352e-06	ADGRG2		ENSG00000129354	43.6844	3.63794	0.475561	7.64979	2.01315e-14	1.73076e-12	AP1M2		ENSG00000182866	33.0589	3.25564	0.504119	6.45808	1.06038e-10	4.10083e-09	LCK		ENSG00000151650	40.7632	2.96637	0.425111	6.97787	2.99685e-12	1.64085e-10	VENTX
ENSG00000237515	34.8941	2.52651	0.580438	4.35276	1.34435e-05	0.000575045	SHISA9		ENSG00000151090	15.3953	3.63133	0.744446	4.8779	1.07223e-06	2.60147e-05	THRB		ENSG00000178773	16.5239	3.25189	0.659636	4.92982	8.23061e-07	1.47206e-05	CPNE7		ENSG00000164344	33.8271	2.95995	0.486175	6.08825	1.14152e-09	4.01074e-08	KLKB1
ENSG00000104327	29.3612	2.52346	0.592862	4.25641	2.07736e-05	0.000830531	CALB1		ENSG00000143494	352.866	3.63021	0.218108	16.6441	3.34146e-62	1.05717e-58	VASH2		ENSG00000241186	331.299	3.25171	0.229942	14.1414	2.10961e-45	1.00541e-42	TDGF1		ENSG00000181885	58.5407	2.95155	0.389754	7.57285	3.65128e-14	2.5548e-12	CLDN7
ENSG00000197461	114.58	2.50782	0.385147	6.51134	7.44825e-11	1.16935e-08	PDGFA		ENSG00000232445	12.9608	3.62885	0.796633	4.55524	5.23262e-06	0.000105986	ENSG00000232445		ENSG00000010278	83.3679	3.24123	0.312246	10.3804	3.0459e-25	4.6562e-23	CD9		ENSG00000141682	127.601	2.94956	0.32599	9.04798	1.45633e-19	1.97063e-17	PMAIP1
ENSG00000176485	448.002	2.49605	0.254306	9.81514	9.69015e-23	1.049e-19	PLAAT3		ENSG00000101443	55.9596	3.61793	0.430062	8.41257	4.01139e-17	4.6659e-15	WFDC2		ENSG00000278840	14.6075	3.23766	0.709565	4.56288	5.04564e-06	7.45172e-05	ENSG00000278840		ENSG00000088836	21.8692	2.94874	0.662102	4.4536	8.44416e-06	0.000118675	SLC4A11
ENSG00000213626	55.6236	2.49579	0.448421	5.56572	2.6108e-08	2.25409e-06	LBH		ENSG00000187398	32.0714	3.61417	0.52226	6.92026	4.5081e-12	2.99637e-10	LUZP2		ENSG00000237742	21.5224	3.2355	0.610872	5.29653	1.18025e-07	2.53307e-06	ENSG00000237742		ENSG00000197461	160.8	2.9445	0.2543	11.5788	5.27593e-31	1.87789e-28	PDGFA
ENSG00000111752	325.056	2.49403	0.330666	7.54245	4.61211e-14	1.38098e-11	PHC1		ENSG00000140832	89.8117	3.60694	0.354636	10.1708	2.67638e-24	6.94059e-22	MARVELD3		ENSG00000165905	63.1995	3.22069	0.351903	9.1522	5.57854e-20	5.94702e-18	LARGE2		ENSG00000146530	37.5922	2.94015	0.43691	6.72943	1.70329e-11	8.13058e-10	VWDE
ENSG00000147852	24.4368	2.4886	0.649374	3.8323	0.00012695	0.00390933	VLDLR		ENSG00000280707	95.9531	3.58625	0.345922	10.3672	3.49507e-25	9.69973e-23	HPAT5		ENSG00000125148	257.512	3.21657	0.219882	14.6286	1.84456e-48	1.14959e-45	MT2A		ENSG00000166206	224.419	2.93786	0.242408	12.1195	8.32827e-34	3.49638e-31	GABRB3
ENSG00000215866	51.0804	2.4878	0.47216	5.26898	1.37186e-07	9.95164e-06	LINC01356		ENSG00000039068	119.872	3.58321	0.298103	12.02	2.78913e-33	1.47071e-30	CDH1		ENSG00000249532	623.648	3.20966	0.170287	18.8486	3.01918e-79	1.22307e-75	MIR302CHG		ENSG00000165929	24.6913	2.92816	0.573407	5.10661	3.2799e-07	6.84973e-06	TC2N
ENSG00000197024	132.792	2.48699	0.363901	6.83425	8.24347e-12	1.61126e-09	ZNF398		ENSG00000142173	16.7057	3.56428	0.704658	5.05817	4.23299e-07	1.14075e-05	COL6A2		ENSG00000116661	84.7102	3.19711	0.321848	9.9336	2.97322e-23	4.15328e-21	FBXO2		ENSG00000165731	14.1024	2.92235	0.689039	4.2412	2.22328e-05	0.000273492	RET
ENSG00000151650	36.1477	2.47756	0.596447	4.15386	3.26908e-05	0.00122031	VENTX		ENSG00000248750	39.2461	3.56251	0.502508	7.08945	1.34648e-12	9.50894e-11	ENSG00000248750		ENSG00000140832	102.136	3.19467	0.335682	9.51694	1.78347e-21	2.18935e-19	MARVELD3		ENSG00000007264	12.5972	2.91458	0.769343	3.7884	0.000151622	0.00141696	MATK
ENSG00000130222	15.5666	2.47377	0.808914	3.05813	0.0022272	0.0399788	GADD45G		ENSG00000215866	28.7604	3.56247	0.596661	5.97067	2.36285e-09	9.70855e-08	LINC01356		ENSG00000248750	35.1103	3.18992	0.478496	6.66655	2.61879e-11	1.15312e-09	ENSG00000248750		ENSG00000104413	234.515	2.91449	0.23581	12.3595	4.32985e-35	2.08508e-32	ESRP1
ENSG00000175077	16.7476	2.47016	0.779781	3.16776	0.00153621	0.0300682	RTP1		ENSG00000216471	12.4785	3.55967	0.846672	4.2043	2.61888e-05	0.000425215	RPSAP43		ENSG00000179673	34.7636	3.1824	0.47016	6.76875	1.29903e-11	5.94617e-10	RPRML		ENSG00000132297	26.1396	2.8972	0.664953	4.357	1.31854e-05	0.000174665	HHLA1
ENSG00000163735	16.8113	2.46194	0.755186	3.26004	0.00111397	0.0231222	CXCL5		ENSG00000166016	14.4982	3.55368	0.743626	4.77885	1.76297e-06	4.01851e-05	ABTB2		ENSG00000168938	18.8107	3.17833	0.668791	4.75235	2.01064e-06	3.3043e-05	PPIC		ENSG00000233393	14.9128	2.89672	0.725104	3.9949	6.47218e-05	0.000689902	LOC105369306
ENSG00000124532	152.548	2.45023	0.345035	7.10141	1.2349e-12	2.89646e-10	MRS2		ENSG00000171551	18.2944	3.54767	0.712309	4.98052	6.34141e-07	1.61798e-05	ECEL1		ENSG00000121207	92.6563	3.1764	0.32008	9.92378	3.28106e-23	4.54413e-21	LRAT		ENSG00000095203	31.2832	2.88763	0.489158	5.90327	3.5637e-09	1.14859e-07	EPB41L4B
ENSG00000188313	38.3603	2.44166	0.558001	4.37572	1.21033e-05	0.000527335	PLSCR1		ENSG00000143858	20.3397	3.51621	0.64933	5.41513	6.12432e-08	1.95324e-06	SYT2		ENSG00000149150	20.3238	3.16101	0.585507	5.39875	6.7106e-08	1.50399e-06	SLC43A1		ENSG00000010278	86.6012	2.88583	0.349407	8.25924	1.46607e-16	1.44602e-14	CD9
ENSG00000113580	101.938	2.43581	0.407222	5.98153	2.21051e-09	2.46892e-07	NR3C1		ENSG00000141096	12.3534	3.51516	0.84118	4.17885	2.92992e-05	0.000466752	DPEP3		ENSG00000162496	52.918	3.15924	0.373573	8.45682	2.74761e-17	2.30685e-15	DHRS3		ENSG00000168671	13.6299	2.88076	0.707772	4.07019	4.69757e-05	0.000521446	UGT3A2
ENSG00000008516	21.4727	2.42948	0.768746	3.16032	0.00157594	0.0306085	MMP25		ENSG00000204516	23.9122	3.50959	0.584376	6.0057	1.90507e-09	7.95151e-08	MICB		ENSG00000236330	12.2611	3.15532	0.770192	4.0968	4.18901e-05	0.000478019	RPL5P9		ENSG00000039068	158.22	2.87081	0.264065	10.8716	1.57408e-27	4.22499e-25	CDH1
ENSG00000165912	77.2314	2.41992	0.436703	5.54135	3.00145e-08	2.57557e-06	PACSIN3		ENSG00000058085	11.9538	3.50671	0.835677	4.19625	2.71376e-05	0.000437358	LAMC2		ENSG00000197444	18.6984	3.14822	0.618405	5.09087	3.56431e-07	6.94184e-06	OGDHL		ENSG00000243004	84.2031	2.87007	0.363114	7.90405	2.69977e-15	2.18829e-13	ENSG00000243004
ENSG00000169894	34.4802	2.41195	0.559206	4.31318	1.60923e-05	0.00066608	MUC3A		ENSG00000181885	43.7815	3.50016	0.433903	8.06668	7.22357e-16	7.14185e-14	CLDN7		ENSG00000080503	51.065	3.14001	0.390046	8.05036	8.25542e-16	6.11386e-14	SMARCA2		ENSG00000185847	26.0147	2.86217	0.520279	5.50122	3.77167e-08	9.67924e-07	LINC01405
ENSG00000104413	317.057	2.40624	0.273285	8.80487	1.31003e-18	1.02422e-15	ESRP1		ENSG00000167600	127.848	3.49889	0.299212	11.6937	1.37335e-31	6.58334e-29	CYP2S1		ENSG00000233393	16.893	3.12283	0.698514	4.47068	7.7973e-06	0.00010892	LOC105369306		ENSG00000184344	62.5286	2.8555	0.387694	7.36533	1.76704e-13	1.10427e-11	GDF3
ENSG00000066382	27.6683	2.40558	0.631447	3.80963	0.000139176	0.00418511	MPPED2		ENSG00000113356	231.557	3.49074	0.247247	14.1184	2.92441e-45	4.20557e-42	POLR3G		ENSG00000107562	120.348	3.11881	0.280622	11.1139	1.0735e-28	2.14752e-26	CXCL12		ENSG00000130477	24.5074	2.84755	0.51543	5.52461	3.30216e-08	8.58195e-07	UNC13A
ENSG00000169764	1321.64	2.39039	0.207094	11.5426	8.04972e-31	2.83209e-27	UGP2		ENSG00000267260	11.7901	3.48977	0.863293	4.04239	5.29086e-05	0.000780504	LOC728485		ENSG00000088836	30.1006	3.10656	0.495401	6.27081	3.59181e-10	1.27916e-08	SLC4A11		ENSG00000102271	36.3763	2.84562	0.463187	6.14356	8.06939e-10	2.89103e-08	KLHL4
ENSG00000164591	24.3218	2.36861	0.677447	3.49638	0.000471617	0.0115027	MYOZ3		ENSG00000139629	25.8337	3.48292	0.562351	6.19351	5.8839e-10	2.70574e-08	GALNT6		ENSG00000132698	19.6315	3.1026	0.607826	5.10443	3.31797e-07	6.54069e-06	RAB25		ENSG00000188112	116.683	2.84209	0.273736	10.3826	2.97587e-25	6.49652e-23	C6orf132
ENSG00000162493	206.991	2.36419	0.351019	6.73523	1.63674e-11	2.99141e-09	PDPN		ENSG00000187569	13.8406	3.48132	0.798432	4.3602	1.29942e-05	0.000233586	DPPA3		ENSG00000157214	46.6836	3.10032	0.405967	7.63687	2.22568e-14	1.41988e-12	STEAP2		ENSG00000257150	19.4102	2.84079	0.605616	4.69075	2.72207e-06	4.37374e-05	PGAM1P5
ENSG00000111319	136.359	2.36363	0.373356	6.33077	2.43938e-10	3.46762e-08	SCNN1A		ENSG00000244342	14.0392	3.48066	0.764782	4.55119	5.33441e-06	0.000107634	LINC00698		ENSG00000213889	26.8653	3.09959	0.53373	5.8074	6.34488e-09	1.76068e-07	PPM1N		ENSG00000155846	36.5652	2.84042	0.449775	6.31521	2.69789e-10	1.04427e-08	PPARGC1B
ENSG00000265992	1613.67	2.3523	0.291839	8.06026	7.6131e-16	3.24664e-13	ESRG		ENSG00000104327	25.2405	3.47724	0.622522	5.58573	2.3272e-08	7.98569e-07	CALB1		ENSG00000241015	10.416	3.09783	0.803207	3.85683	0.000114866	0.00115536	TPM3P9		ENSG00000164120	31.5438	2.8387	0.511092	5.5542	2.78886e-08	7.36484e-07	HPGD
ENSG00000106538	150.356	2.34933	0.321435	7.30887	2.69397e-13	7.00367e-11	RARRES2		ENSG00000103490	22.9356	3.44984	0.626622	5.50546	3.68216e-08	1.22113e-06	PYCARD		ENSG00000241002	19.3565	3.09688	0.616974	5.01947	5.18143e-07	9.78554e-06	RPL32P13		ENSG00000100767	13.0867	2.82917	0.760412	3.72057	0.000198772	0.00178524	PAPLN
ENSG00000101210	34.7598	2.34365	0.595725	3.93412	8.35008e-05	0.00275201	EEF1A2		ENSG00000235590	25.1438	3.44337	0.558221	6.16848	6.89498e-10	3.12526e-08	GNAS-AS1		ENSG00000088305	1810.41	3.08717	0.36663	8.42041	3.75184e-17	3.08604e-15	DNMT3B		ENSG00000165186	13.3702	2.82343	0.761419	3.70812	0.000208804	0.00185903	PTCHD1
ENSG00000160973	89.5817	2.34277	0.435641	5.37774	7.54272e-08	5.80048e-06	FOXH1		ENSG00000160801	22.3471	3.42163	0.635341	5.3855	7.22422e-08	2.27197e-06	PTH1R		ENSG00000257150	19.3056	3.08697	0.597664	5.16506	2.40363e-07	4.86855e-06	PGAM1P5		ENSG00000149418	16.7237	2.81644	0.63543	4.43234	9.32155e-06	0.00012934	ST14
ENSG00000107438	574.347	2.31866	0.286054	8.10569	5.24484e-16	2.54519e-13	PDLIM1		ENSG00000050344	26.4716	3.41063	0.555718	6.13734	8.39124e-10	3.72868e-08	NFE2L3		ENSG00000280707	83.1948	3.08538	0.324637	9.50407	2.01839e-21	2.43138e-19	HPAT5		ENSG00000167644	14.43	2.81222	0.667781	4.21129	2.53911e-05	0.000305908	C19orf33
ENSG00000231762	63.5887	2.31776	0.446647	5.18925	2.11143e-07	1.44243e-05	ENSG00000231762		ENSG00000159166	18.4491	3.40994	0.706931	4.82358	1.41002e-06	3.31922e-05	LAD1		ENSG00000181274	228.566	3.08372	0.255055	12.0904	1.18698e-33	3.43461e-31	FRAT2		ENSG00000179178	23.8916	2.80555	0.526855	5.32509	1.00904e-07	2.36015e-06	TMEM125
ENSG00000116661	94.3049	2.31541	0.367126	6.30683	2.848e-10	3.92941e-08	FBXO2		ENSG00000043143	42.8931	3.40989	0.473637	7.19937	6.04913e-13	4.47155e-11	JADE2		ENSG00000156966	97.9732	3.07541	0.317591	9.68354	3.54221e-22	4.62887e-20	B3GNT7		ENSG00000172318	32.2357	2.80462	0.463495	6.05103	1.43924e-09	4.95056e-08	B3GALT1
ENSG00000147601	1911.72	2.31289	0.277015	8.34935	6.86424e-17	3.86402e-14	TERF1		ENSG00000128052	26.1082	3.4048	0.581575	5.85445	4.78588e-09	1.88897e-07	KDR		ENSG00000147676	104.784	3.07115	0.284628	10.7901	3.83547e-27	6.82966e-25	MAL2		ENSG00000260711	10.7399	2.79687	0.791797	3.53231	0.000411954	0.00329825	ENSG00000260711
ENSG00000133477	17.0903	2.3074	0.728955	3.16535	0.00154897	0.030234	FAM83F		ENSG00000160973	79.7485	3.40406	0.347902	9.78456	1.3117e-22	3.00721e-20	FOXH1		ENSG00000203995	14.9713	3.06854	0.743464	4.12735	3.66962e-05	0.000426254	ZYG11A		ENSG00000162069	15.3153	2.79634	0.669647	4.17584	2.96887e-05	0.000350463	BICDL2
ENSG00000073060	17.0662	2.3063	0.763032	3.02254	0.00250659	0.0438201	SCARB1		ENSG00000162599	11.3844	3.40243	0.829406	4.10225	4.09154e-05	0.000629612	NFIA		ENSG00000163814	41.4851	3.06561	0.456083	6.7216	1.79741e-11	8.00145e-10	CDCP1		ENSG00000083307	28.421	2.79491	0.484258	5.77152	7.85592e-09	2.32175e-07	GRHL2
ENSG00000130182	180.658	2.29676	0.370294	6.20253	5.55634e-10	7.01712e-08	ZSCAN10		ENSG00000056972	20.4087	3.40004	0.639633	5.31561	1.06299e-07	3.23375e-06	TRAF3IP2		ENSG00000008516	18.9669	3.05322	0.598309	5.10308	3.34169e-07	6.57144e-06	MMP25		ENSG00000179761	16.6056	2.78784	0.636759	4.37817	1.19678e-05	0.00016022	PIPOX
ENSG00000143494	414.279	2.28554	0.282167	8.09997	5.49729e-16	2.57129e-13	VASH2		ENSG00000116661	71.4905	3.39389	0.404365	8.39313	4.73363e-17	5.42619e-15	FBXO2		ENSG00000178947	20.2881	3.05048	0.583266	5.23	1.6951e-07	3.53052e-06	SMIM10L2A		ENSG00000187955	54.1984	2.78674	0.354319	7.86507	3.68897e-15	2.94632e-13	COL14A1
ENSG00000101443	84.5089	2.27944	0.394011	5.78523	7.24119e-09	7.02795e-07	WFDC2		ENSG00000226792	14.7965	3.38893	0.730017	4.64226	3.44618e-06	7.29788e-05	C13orf42		ENSG00000150594	10.2901	3.04838	0.866377	3.51853	0.000433939	0.00357839	ADRA2A		ENSG00000116661	98.137	2.78568	0.283895	9.81238	9.95962e-23	1.77249e-20	FBXO2
ENSG00000198626	34.9239	2.27926	0.540289	4.21859	2.45838e-05	0.00095308	RYR2		ENSG00000156711	12.9995	3.38066	0.806614	4.19118	2.77511e-05	0.000445229	MAPK13		ENSG00000141738	33.76	3.03565	0.542765	5.59293	2.2327e-08	5.57452e-07	GRB7		ENSG00000189292	10.4084	2.77482	0.846388	3.27842	0.00104389	0.00714532	ALKAL2
ENSG00000138767	33.7326	2.27454	0.540203	4.21053	2.54775e-05	0.000979632	CNOT6L		ENSG00000101470	27.6567	3.37368	0.550009	6.13386	8.5772e-10	3.79002e-08	TNNC2		ENSG00000132297	63.2583	3.03262	0.445687	6.80439	1.01481e-11	4.71174e-10	HHLA1		ENSG00000125966	30.5781	2.77368	0.495977	5.59236	2.24004e-08	6.00264e-07	MMP24
ENSG00000164236	31.7509	2.27444	0.610609	3.72487	0.000195416	0.00555573	ANKRD33B		ENSG00000137486	37.961	3.37113	0.523731	6.43677	1.22043e-10	6.43531e-09	ARRB1		ENSG00000146904	28.9246	3.03001	0.514711	5.88682	3.93686e-09	1.14735e-07	EPHA1		ENSG00000280142	52.7513	2.77284	0.386225	7.17933	7.00527e-13	4.06728e-11	ENSG00000280142
ENSG00000065361	133.245	2.26539	0.410031	5.52493	3.29617e-08	2.74479e-06	ERBB3		ENSG00000100604	11.1855	3.36965	0.826936	4.07487	4.60409e-05	0.000692321	CHGA		ENSG00000062038	77.8395	3.02858	0.364312	8.31314	9.32001e-17	7.47631e-15	CDH3		ENSG00000146904	24.4543	2.77219	0.531267	5.21807	1.80798e-07	4.04399e-06	EPHA1
ENSG00000128849	198.368	2.26537	0.32538	6.96222	3.34963e-12	7.03573e-10	CGNL1		ENSG00000075388	50.8873	3.36777	0.46527	7.2383	4.54333e-13	3.42242e-11	FGF4		ENSG00000280142	44.4052	3.0262	0.403743	7.49536	6.61185e-14	4.04296e-12	ENSG00000280142		ENSG00000186493	31.6467	2.76775	0.462865	5.97961	2.23674e-09	7.3835e-08	ENSG00000186493
ENSG00000088305	2540.35	2.26522	0.292008	7.75737	8.67085e-15	3.2083e-12	DNMT3B		ENSG00000250722	38.2796	3.36092	0.478277	7.02713	2.10819e-12	1.44998e-10	SELENOP		ENSG00000104327	11.3271	3.02536	0.77102	3.92384	8.71487e-05	0.00090581	CALB1		ENSG00000277200	12.9166	2.76712	0.715202	3.86901	0.000109279	0.00108438	CCDC92B
ENSG00000196549	24.4703	2.25835	0.648226	3.48389	0.000494176	0.0119289	MME		ENSG00000205517	14.4844	3.35167	0.722813	4.63698	3.53529e-06	7.45664e-05	RGL3		ENSG00000139629	33.0973	3.02516	0.474397	6.37684	1.80775e-10	6.79647e-09	GALNT6		ENSG00000077009	36.3427	2.76365	0.519854	5.3162	1.05954e-07	2.46419e-06	NMRK2
ENSG00000135090	129.086	2.25499	0.361643	6.23542	4.50574e-10	5.9261e-08	TAOK3		ENSG00000212993	53.9041	3.34791	0.404832	8.26989	1.34087e-16	1.46285e-14	POU5F1B		ENSG00000277200	14.2242	3.00408	0.680957	4.41156	1.02628e-05	0.000138929	CCDC92B		ENSG00000107562	99.8331	2.75869	0.314053	8.78416	1.57543e-18	1.86917e-16	CXCL12
ENSG00000101473	53.3822	2.25161	0.482774	4.66391	3.10257e-06	0.000158773	ACOT8		ENSG00000128849	159.855	3.34554	0.278476	12.0138	3.00845e-33	1.53518e-30	CGNL1		ENSG00000185847	21.1928	3.001	0.581571	5.16017	2.4673e-07	4.98505e-06	LINC01405		ENSG00000003147	28.4247	2.73888	0.500297	5.47451	4.38736e-08	1.11198e-06	ICA1
ENSG00000118515	22.8377	2.24651	0.648017	3.46674	0.000526812	0.0124393	SGK1		ENSG00000170684	30.3732	3.3417	0.503545	6.63634	3.2156e-11	1.90515e-09	ZNF296		ENSG00000110090	94.1009	2.99569	0.33292	8.99823	2.29382e-19	2.28031e-17	CPT1A		ENSG00000111087	19.5798	2.73393	0.605255	4.51699	6.27258e-06	9.16972e-05	GLI1
ENSG00000124839	26.7621	2.24638	0.614894	3.65327	0.000258921	0.00711679	RAB17		ENSG00000122641	12.4675	3.34009	0.824693	4.0501	5.11949e-05	0.000758985	INHBA		ENSG00000196218	19.8109	2.99337	0.6365	4.70285	2.56554e-06	4.11196e-05	RYR1		ENSG00000178718	42.1455	2.72987	0.411195	6.63886	3.1611e-11	1.46205e-09	RPP25
ENSG00000142156	153.76	2.24494	0.430203	5.21833	1.80544e-07	1.26408e-05	COL6A1		ENSG00000165929	21.8601	3.33749	0.604464	5.5214	3.363e-08	1.12472e-06	TC2N		ENSG00000173890	30.9815	2.99065	0.501214	5.96681	2.41942e-09	7.28703e-08	GPR160		ENSG00000111704	64.53	2.72187	0.427598	6.36549	1.94671e-10	7.78315e-09	NANOG
ENSG00000104112	208.838	2.24478	0.289615	7.75092	9.12261e-15	3.20956e-12	SCG3		ENSG00000274701	12.4536	3.33575	0.805835	4.13949	3.48072e-05	0.000546246	ENSG00000274701		ENSG00000143494	357.881	2.98032	0.189575	15.7211	1.08498e-55	1.17207e-52	VASH2		ENSG00000106078	44.1133	2.70438	0.434655	6.2219	4.91176e-10	1.8319e-08	COBL
ENSG00000187398	33.5969	2.2435	0.544047	4.12373	3.7278e-05	0.0013591	LUZP2		ENSG00000157150	12.6928	3.32866	0.783008	4.25111	2.12711e-05	0.000359879	TIMP4		ENSG00000133710	87.261	2.97019	0.315898	9.40237	5.33501e-21	6.04535e-19	SPINK5		ENSG00000148926	75.1966	2.70333	0.440371	6.13874	8.31783e-10	2.97353e-08	ADM
ENSG00000140832	135.885	2.24307	0.349531	6.41735	1.38666e-10	2.03276e-08	MARVELD3		ENSG00000126803	26.247	3.30588	0.564687	5.85436	4.7884e-09	1.88897e-07	HSPA2		ENSG00000186603	12.1287	2.96701	0.816504	3.63379	0.000279286	0.0024784	HPDL		ENSG00000175707	26.7752	2.6994	0.495753	5.44505	5.17911e-08	1.28287e-06	KDF1
ENSG00000177519	81.5041	2.24066	0.380969	5.88148	4.06606e-09	4.14849e-07	RPRM		ENSG00000135063	14.2169	3.29666	0.728499	4.52528	6.03152e-06	0.00011882	FAM189A2		ENSG00000159166	17.9717	2.96413	0.619769	4.78263	1.73013e-06	2.87539e-05	LAD1		ENSG00000241186	266.416	2.69808	0.716223	3.76709	0.000165163	0.00152093	TDGF1
ENSG00000132359	59.6053	2.23884	0.455967	4.9101	9.10302e-07	5.40535e-05	RAP1GAP2		ENSG00000230623	28.4088	3.28943	0.536439	6.13197	8.67994e-10	3.81411e-08	ENSG00000230623		ENSG00000166016	12.4544	2.96262	0.726534	4.07775	4.54737e-05	0.000513489	ABTB2		ENSG00000008311	349.959	2.69684	0.18755	14.3793	6.97771e-47	1.14246e-43	AASS
ENSG00000128045	73.4031	2.22516	0.432866	5.14052	2.73975e-07	1.84481e-05	RASL11B		ENSG00000280623	32.7322	3.28103	0.49378	6.64471	3.0381e-11	1.80676e-09	ENSG00000280623		ENSG00000198626	47.986	2.96121	0.38653	7.66101	1.84474e-14	1.1862e-12	RYR2		ENSG00000143494	280.861	2.69415	0.23459	11.4845	1.57891e-30	5.27581e-28	VASH2
ENSG00000227124	19.7452	2.22393	0.684208	3.25037	0.00115257	0.0237483	ZNF717		ENSG00000183421	13.7866	3.26639	0.731016	4.46829	7.88484e-06	0.000149721	RIPK4		ENSG00000185432	24.9796	2.96115	0.569313	5.20127	1.97935e-07	4.07023e-06	METTL7A		ENSG00000129194	38.8294	2.68033	0.428861	6.24989	4.10744e-10	1.55674e-08	SOX15
ENSG00000050344	34.8677	2.22309	0.562745	3.95043	7.801e-05	0.00258923	NFE2L3		ENSG00000185090	11.9797	3.26214	0.775574	4.2061	2.59813e-05	0.000423273	MANEAL		ENSG00000187678	16.2301	2.94572	0.642733	4.58311	4.581e-06	6.85416e-05	SPRY4		ENSG00000272602	37.68	2.68028	0.421083	6.36522	1.95016e-10	7.78315e-09	ZNF595
ENSG00000142173	24.0529	2.20859	0.654692	3.37348	0.000742251	0.0167131	COL6A2		ENSG00000095777	15.3174	3.25353	0.685355	4.74722	2.06228e-06	4.6013e-05	MYO3A		ENSG00000183778	81.656	2.94295	0.357601	8.22971	1.87673e-16	1.47624e-14	B3GALT5		ENSG00000176834	222.521	2.67951	0.23249	11.5253	9.84089e-31	3.42819e-28	VSIG10
ENSG00000140044	19.0759	2.20524	0.729095	3.02463	0.00248941	0.0435739	JDP2		ENSG00000113580	52.2538	3.24772	0.406065	7.99804	1.26416e-15	1.21199e-13	NR3C1		ENSG00000135842	25.8279	2.92899	0.522014	5.61093	2.01237e-08	5.06344e-07	NIBAN1		ENSG00000050344	28.7131	2.67203	0.551859	4.84187	1.28625e-06	2.28167e-05	NFE2L3
ENSG00000244280	19.2867	2.20378	0.712346	3.09369	0.00197685	0.0367505	ECEL1P2		ENSG00000185880	13.4831	3.24246	0.794672	4.08025	4.49877e-05	0.000679189	TRIM69		ENSG00000156475	83.6074	2.92401	0.309961	9.43345	3.96814e-21	4.56026e-19	PPP2R2B		ENSG00000145536	15.3944	2.66673	0.673846	3.95748	7.5746e-05	0.000789427	ADAMTS16
ENSG00000268649	28.4337	2.2034	0.611579	3.60281	0.000314796	0.00823442	ENSG00000268649		ENSG00000119866	111.29	3.24107	0.307077	10.5546	4.83749e-26	1.48452e-23	BCL11A		ENSG00000164099	10.7287	2.92368	0.78724	3.71383	0.000204147	0.00188813	PRSS12		ENSG00000229544	16.1641	2.65849	0.698931	3.80365	0.000142577	0.00134782	NKX1-2
ENSG00000133710	67.9814	2.18776	0.46986	4.65619	3.22119e-06	0.000164246	SPINK5		ENSG00000164236	23.4131	3.23168	0.56632	5.70645	1.15358e-08	4.25372e-07	ANKRD33B		ENSG00000119888	226.02	2.92302	0.205599	14.2171	7.179e-46	3.63527e-43	EPCAM		ENSG00000074211	15.141	2.65529	0.652173	4.07144	4.67227e-05	0.000519342	PPP2R2C
ENSG00000103067	40.5236	2.18606	0.507212	4.30995	1.63291e-05	0.000671929	ESRP2		ENSG00000107438	385.754	3.22785	0.224168	14.3993	5.23025e-47	9.19303e-44	PDLIM1		ENSG00000279531	45.6988	2.92152	0.390611	7.47935	7.46929e-14	4.49935e-12	ENSG00000279531		ENSG00000162493	171.046	2.65525	0.245739	10.8052	3.25338e-27	8.45518e-25	PDPN
ENSG00000187391	80.9676	2.18566	0.408439	5.35126	8.73424e-08	6.60844e-06	MAGI2		ENSG00000139289	72.6606	3.22753	0.912102	3.53856	0.000402322	0.00426311	PHLDA1		ENSG00000223525	35.1751	2.92132	0.465121	6.28077	3.36903e-10	1.20246e-08	ENSG00000223525		ENSG00000253230	45.6025	2.63585	0.443051	5.94932	2.69265e-09	8.78222e-08	MIR124-1HG
ENSG00000197928	52.8851	2.16756	0.466956	4.64188	3.45252e-06	0.000174774	ZNF677		ENSG00000165379	14.7574	3.22397	0.721064	4.47113	7.78089e-06	0.000148184	LRFN5		ENSG00000118515	13.3318	2.91294	0.704328	4.13577	3.53773e-05	0.0004148	SGK1		ENSG00000112812	13.9383	2.63504	0.674151	3.90867	9.28044e-05	0.000941441	PRSS16
ENSG00000043143	57.0738	2.16263	0.476906	4.53472	5.76809e-06	0.000275167	JADE2		ENSG00000105976	31.5729	3.21632	0.486616	6.60958	3.85417e-11	2.22515e-09	MET		ENSG00000181885	59.7363	2.91047	0.376315	7.73413	1.04115e-14	6.88602e-13	CLDN7		ENSG00000212993	76.0591	2.6243	0.36258	7.23784	4.55902e-13	2.71436e-11	POU5F1B
ENSG00000150907	204.429	2.15186	0.306924	7.01106	2.36518e-12	5.12079e-10	FOXO1		ENSG00000185352	11.4427	3.20982	0.794068	4.04225	5.29414e-05	0.000780504	HS6ST3		ENSG00000177108	14.755	2.89921	0.706523	4.10348	4.06974e-05	0.00046605	ZDHHC22		ENSG00000184261	26.7595	2.61975	0.525156	4.98852	6.08439e-07	1.18878e-05	KCNK12
ENSG00000176834	215.544	2.14626	0.289849	7.40475	1.31395e-13	3.556e-11	VSIG10		ENSG00000181649	22.6619	3.20309	0.597324	5.36239	8.21266e-08	2.53747e-06	PHLDA2		ENSG00000179761	11.8111	2.89769	0.758277	3.82141	0.000132689	0.00130785	PIPOX		ENSG00000065320	13.573	2.60962	0.765702	3.40814	0.000654072	0.00483046	NTN1
ENSG00000162496	72.6522	2.13668	0.395357	5.40444	6.50117e-08	5.11123e-06	DHRS3		ENSG00000110090	84.5822	3.18966	0.332427	9.59508	8.38511e-22	1.7653e-19	CPT1A		ENSG00000147862	26.3002	2.89427	0.51476	5.62257	1.88142e-08	4.76352e-07	NFIB		ENSG00000121570	852.232	2.60791	0.169028	15.4289	1.04677e-53	2.85646e-50	DPPA4
ENSG00000109255	22.8295	2.13002	0.633852	3.36044	0.000778192	0.017399	NMU		ENSG00000280780	76.1213	3.17649	0.326	9.74385	1.95979e-22	4.42885e-20	JAKMIP2-AS1		ENSG00000150907	162.52	2.88767	0.229909	12.56	3.50158e-36	1.13479e-33	FOXO1		ENSG00000162496	58.1841	2.60572	0.345025	7.55226	4.27783e-14	2.96783e-12	DHRS3
ENSG00000169860	29.8023	2.1282	0.602337	3.53323	0.00041051	0.010225	P2RY1		ENSG00000186340	29.6446	3.17497	0.539735	5.88246	4.04223e-09	1.61068e-07	THBS2		ENSG00000155846	60.1863	2.88034	0.373045	7.72116	1.15279e-14	7.59341e-13	PPARGC1B		ENSG00000164076	48.2171	2.59913	0.385155	6.74827	1.49614e-11	7.20479e-10	CAMKV
ENSG00000103642	38.3485	2.11768	0.500779	4.22878	2.34961e-05	0.0009185	LACTB		ENSG00000179178	22.6935	3.16031	0.58028	5.44619	5.14606e-08	1.67501e-06	TMEM125		ENSG00000128849	208.6	2.87895	0.242409	11.8764	1.56921e-32	4.10121e-30	CGNL1		ENSG00000188313	35.9861	2.59578	0.453986	5.71775	1.07942e-08	3.08436e-07	PLSCR1
ENSG00000185880	18.0201	2.11335	0.707671	2.98634	0.00282335	0.0483371	TRIM69		ENSG00000169692	31.8689	3.15649	0.501021	6.30012	2.97423e-10	1.46571e-08	AGPAT2		ENSG00000181649	26.3726	2.87645	0.53296	5.39711	6.77231e-08	1.51567e-06	PHLDA2		ENSG00000187193	31.3012	2.59205	0.550024	4.71262	2.4455e-06	4.00402e-05	MT1X
ENSG00000183778	100.187	2.11173	0.362921	5.8187	5.93083e-09	5.91947e-07	B3GALT5		ENSG00000121207	144.736	3.14297	0.337358	9.31641	1.20339e-20	2.16323e-18	LRAT		ENSG00000173926	13.1175	2.87429	0.695658	4.13176	3.5999e-05	0.000420569	MARCHF3		ENSG00000103490	19.9864	2.59154	0.58595	4.4228	9.74319e-06	0.000134281	PYCARD
ENSG00000139289	77.2413	2.11113	0.385686	5.47372	4.40683e-08	3.54384e-06	PHLDA1		ENSG00000106078	51.8565	3.12287	0.401742	7.77332	7.64568e-15	6.95098e-13	COBL		ENSG00000184344	97.6845	2.87335	0.350425	8.1996	2.41188e-16	1.87895e-14	GDF3		ENSG00000229150	21.8744	2.58328	0.586427	4.40512	1.05723e-05	0.000143665	CRYGEP
ENSG00000218739	156.021	2.10561	0.315753	6.66853	2.58385e-11	4.54531e-09	CEBPZOS		ENSG00000279117	17.3395	3.12195	0.703203	4.43962	9.01179e-06	0.000168907	ENSG00000279117		ENSG00000175832	59.0704	2.86664	0.416553	6.88182	5.9094e-12	2.82466e-10	ETV4		ENSG00000065621	34.5068	2.58221	0.443183	5.8265	5.66005e-09	1.72896e-07	GSTO2
ENSG00000146904	37.8517	2.09472	0.517295	4.04937	5.13557e-05	0.00181135	EPHA1		ENSG00000052344	33.1852	3.12188	0.49691	6.28259	3.32973e-10	1.59567e-08	PRSS8		ENSG00000107438	361.279	2.86608	0.20231	14.1668	1.47122e-45	7.22413e-43	PDLIM1		ENSG00000280707	58.1562	2.5731	0.368775	6.97742	3.00651e-12	1.64085e-10	HPAT5
ENSG00000223525	39.7458	2.08236	0.509037	4.09079	4.2991e-05	0.00153947	ENSG00000223525		ENSG00000154080	35.1832	3.11676	1.03604	3.00835	0.00262673	0.0193176	CHST9		ENSG00000147601	1629.94	2.86174	0.138079	20.7254	2.04472e-95	1.10442e-91	TERF1		ENSG00000153956	46.7468	2.57031	0.389288	6.6026	4.04017e-11	1.82734e-09	CACNA2D1
ENSG00000182718	205.084	2.0737	0.302727	6.85006	7.38213e-12	1.46322e-09	ANXA2		ENSG00000164120	15.8588	3.11198	0.678485	4.58667	4.50382e-06	9.26795e-05	HPGD		ENSG00000007264	12.8336	2.8574	0.708051	4.03558	5.44674e-05	0.000604928	MATK		ENSG00000152061	191.641	2.57005	0.233664	10.9989	3.8672e-28	1.09168e-25	RABGAP1L
ENSG00000244405	31.9539	2.07	0.57288	3.61332	0.000302298	0.0079967	ETV5		ENSG00000133477	13.9307	3.11146	0.798635	3.89597	9.78048e-05	0.00131339	FAM83F		ENSG00000171551	21.9371	2.84925	0.559182	5.0954	3.48007e-07	6.82279e-06	ECEL1		ENSG00000112343	28.8584	2.56838	0.497279	5.16486	2.40614e-07	5.19733e-06	TRIM38
ENSG00000177106	51.4455	2.06839	0.540041	3.83006	0.000128114	0.00391944	EPS8L2		ENSG00000104112	172.132	3.10884	0.301234	10.3204	5.70065e-25	1.5548e-22	SCG3		ENSG00000147119	14.1334	2.8454	0.680271	4.18275	2.8801e-05	0.000344168	CHST7		ENSG00000134508	36.9558	2.56185	0.437251	5.859	4.65673e-09	1.4413e-07	CABLES1
ENSG00000198915	43.8911	2.06209	0.489844	4.20967	2.5574e-05	0.000980661	RASGEF1A		ENSG00000088305	1840.67	3.09882	0.176013	17.6056	2.23206e-69	1.17697e-65	DNMT3B		ENSG00000096433	23.025	2.843	0.54379	5.22813	1.71234e-07	3.56185e-06	ITPR3		ENSG00000274652	12.4372	2.55382	0.80757	3.16235	0.001565	0.00997032	ENSG00000274652
ENSG00000184481	42.3164	2.05752	0.487836	4.21765	2.46867e-05	0.000954438	FOXO4		ENSG00000069482	153.971	3.09628	0.354589	8.73201	2.50185e-18	3.47165e-16	GAL		ENSG00000101695	35.6173	2.84007	0.44974	6.31491	2.70317e-10	9.8211e-09	RNF125		ENSG00000185869	40.9127	2.55302	0.412665	6.18665	6.14548e-10	2.25101e-08	ZNF829
ENSG00000179178	33.9471	2.04884	0.522537	3.92095	8.82013e-05	0.00286727	TMEM125		ENSG00000243709	12.5053	3.09061	0.776417	3.9806	6.87404e-05	0.000970031	LEFTY1		ENSG00000129194	31.9474	2.83842	0.448602	6.32727	2.49535e-10	9.14813e-09	SOX15		ENSG00000147601	1417.8	2.53385	0.208325	12.163	4.89523e-34	2.22638e-31	TERF1
ENSG00000189136	26.3547	2.04733	0.630248	3.24845	0.00116034	0.0238735	UBE2Q2P1		ENSG00000150907	179.843	3.06958	0.23565	13.026	8.70071e-39	6.2562e-36	FOXO1		ENSG00000163530	22.8304	2.82575	0.534315	5.28855	1.23288e-07	2.64253e-06	DPPA2		ENSG00000167641	16.4088	2.53313	0.643141	3.93869	8.19269e-05	0.000845769	PPP1R14A
ENSG00000176371	41.0119	2.04165	0.534092	3.82265	0.000132024	0.00401291	ZSCAN2		ENSG00000133980	338.265	3.06841	0.231478	13.2558	4.17875e-40	3.40711e-37	VRTN		ENSG00000248605	11.3594	2.82161	0.744701	3.78891	0.000151307	0.00146989	ENSG00000248605		ENSG00000124302	21.3929	2.52654	0.61501	4.10813	3.9887e-05	0.000453836	CHST8
ENSG00000135116	28.2368	2.02965	0.629815	3.22262	0.00127024	0.025721	HRK		ENSG00000169764	975.605	3.06577	0.213134	14.3843	6.49683e-47	1.02773e-43	UGP2		ENSG00000130775	15.0171	2.8118	0.658424	4.2705	1.95039e-05	0.000244424	THEMIS2		ENSG00000133980	265.905	2.52554	0.211623	11.9342	7.8533e-33	3.06148e-30	VRTN
ENSG00000008083	2445.65	2.02215	0.261958	7.71937	1.16907e-14	4.01275e-12	JARID2		ENSG00000162433	60.6949	3.06517	0.443773	6.90705	4.94834e-12	3.26158e-10	AK4		ENSG00000152061	202.111	2.80877	0.212188	13.2372	5.35234e-40	2.11535e-37	RABGAP1L		ENSG00000163888	19.1442	2.5254	0.57444	4.39628	1.10123e-05	0.000148644	CAMK2N2
ENSG00000181885	72.1764	2.00225	0.41108	4.8707	1.11204e-06	6.49366e-05	CLDN7		ENSG00000184669	10.6581	3.06009	0.785877	3.89385	9.86644e-05	0.00132381	OR7E14P		ENSG00000018236	11.324	2.80147	0.748963	3.74046	0.000183681	0.00172643	CNTN1		ENSG00000135750	31.002	2.52537	0.470948	5.36231	8.21623e-08	1.96053e-06	KCNK1
ENSG00000124225	62.046	1.98061	0.435013	4.55298	5.28901e-06	0.000256663	PMEPA1		ENSG00000175707	21.1445	3.05413	0.568336	5.37381	7.70914e-08	2.39589e-06	KDF1		ENSG00000100290	11.2673	2.79337	0.808262	3.45602	0.00054821	0.00434598	BIK		ENSG00000170561	518.35	2.52461	0.178229	14.165	1.50895e-45	2.246e-42	IRX2
ENSG00000152061	242.755	1.98012	0.271	7.30673	2.73717e-13	7.00367e-11	RABGAP1L		ENSG00000102271	38.4403	3.04695	0.487695	6.24765	4.1667e-10	1.95009e-08	KLHL4		ENSG00000101470	33.1926	2.77758	0.45563	6.09613	1.08666e-09	3.57891e-08	TNNC2		ENSG00000162105	22.1219	2.51854	0.519367	4.84925	1.2393e-06	2.2176e-05	SHANK2
ENSG00000155846	41.3185	1.97787	0.536409	3.68724	0.0002267	0.00636796	PPARGC1B		ENSG00000123609	37.7123	3.03654	0.444926	6.82481	8.80438e-12	5.75522e-10	NMI		ENSG00000132359	40.6924	2.77432	0.440772	6.29422	3.08951e-10	1.11003e-08	RAP1GAP2		ENSG00000147459	26.1489	2.51796	0.489747	5.14135	2.72774e-07	5.77765e-06	DOCK5
ENSG00000135525	128.626	1.97612	0.348	5.6785	1.35882e-08	1.25464e-06	MAP7		ENSG00000132749	25.3398	3.02904	0.533996	5.67241	1.40802e-08	5.07369e-07	TESMIN		ENSG00000170684	36.5553	2.77348	0.438654	6.32269	2.57043e-10	9.38092e-09	ZNF296		ENSG00000162998	141.158	2.50403	0.293891	8.52028	1.59172e-17	1.69229e-15	FRZB
ENSG00000089327	37.1083	1.97543	0.577269	3.42202	0.000621571	0.0143635	FXYD5		ENSG00000204175	13.3036	3.02467	0.702486	4.30567	1.66485e-05	0.000290687	GPRIN2		ENSG00000179178	31.1721	2.77247	0.531547	5.21585	1.82978e-07	3.78185e-06	TMEM125		ENSG00000136014	866.702	2.49593	0.197852	12.6151	1.74349e-36	1.0195e-33	USP44
ENSG00000114115	96.9715	1.96531	0.347207	5.66035	1.51063e-08	1.37155e-06	RBP1		ENSG00000177519	68.0173	3.02429	0.374968	8.06546	7.29617e-16	7.16883e-14	RPRM		ENSG00000254252	14.6292	2.76818	0.658871	4.2014	2.65272e-05	0.000319826	RPL7P20		ENSG00000267041	101.489	2.48771	0.288059	8.63611	5.81588e-18	6.47778e-16	ZNF850
ENSG00000136158	40.1006	1.96362	0.485806	4.04198	5.30028e-05	0.00186012	SPRY2		ENSG00000068831	16.3362	3.01951	0.66417	4.54629	5.46006e-06	0.00010961	RASGRP2		ENSG00000189136	20.5603	2.76248	0.573685	4.81533	1.46957e-06	2.48086e-05	UBE2Q2P1		ENSG00000186340	24.4911	2.48678	0.541533	4.59211	4.38784e-06	6.62139e-05	THBS2
ENSG00000152256	101.943	1.96321	0.333208	5.89186	3.81873e-09	3.95155e-07	PDK1		ENSG00000236330	16.2852	3.01712	0.700649	4.30619	1.66094e-05	0.000290646	RPL5P9		ENSG00000162344	27.0172	2.76192	0.528627	5.22471	1.74429e-07	3.61439e-06	FGF19		ENSG00000129354	49.2888	2.48578	0.411424	6.04189	1.52315e-09	5.20638e-08	AP1M2
ENSG00000169692	41.4019	1.96178	0.490401	4.00036	6.32458e-05	0.00213461	AGPAT2		ENSG00000185847	25.2037	3.01506	0.609485	4.9469	7.54062e-07	1.87555e-05	LINC01405		ENSG00000111671	24.5979	2.76052	0.54317	5.08223	3.73021e-07	7.23885e-06	SPSB2		ENSG00000132698	24.8107	2.4842	0.518058	4.79521	1.62506e-06	2.80075e-05	RAB25
ENSG00000172318	50.4357	1.95275	0.456894	4.27397	1.92027e-05	0.000778465	B3GALT1		ENSG00000130768	84.7141	2.99853	0.306387	9.78676	1.28348e-22	2.98579e-20	SMPDL3B		ENSG00000164591	26.544	2.75591	0.500923	5.50166	3.7624e-08	8.96557e-07	MYOZ3		ENSG00000163032	37.8507	2.47753	0.442502	5.59892	2.15687e-08	5.79876e-07	VSNL1
ENSG00000101000	22.8684	1.95117	0.654575	2.98082	0.00287479	0.0490972	PROCR		ENSG00000165644	34.5693	2.98742	0.495506	6.02902	1.64955e-09	6.93993e-08	COMTD1		ENSG00000186088	12.109	2.75048	0.731049	3.76237	0.000168313	0.00160231	GSAP		ENSG00000116774	174.477	2.47601	0.233539	10.6021	2.91254e-26	7.0128e-24	OLFML3
ENSG00000122641	23.5607	1.94968	0.626933	3.10987	0.00187168	0.0351672	INHBA		ENSG00000109255	27.7148	2.976	0.54128	5.49808	3.83955e-08	1.26274e-06	NMU		ENSG00000128052	29.1632	2.74776	0.48645	5.64859	1.61771e-08	4.1346e-07	KDR		ENSG00000130055	48.9478	2.47487	0.389243	6.35815	2.04196e-10	8.0756e-09	GDPD2
ENSG00000076716	353.006	1.94276	0.277674	6.99655	2.62334e-12	5.59367e-10	GPC4		ENSG00000122359	69.5037	2.96586	0.348046	8.52146	1.57548e-17	1.87388e-15	ANXA11		ENSG00000162105	16.7304	2.73604	0.616497	4.43805	9.07781e-06	0.000125189	SHANK2		ENSG00000143469	37.8826	2.47403	0.43125	5.73688	9.64341e-09	2.7896e-07	SYT14
ENSG00000065154	55.0098	1.9347	0.466092	4.15091	3.31157e-05	0.0012329	OAT		ENSG00000189190	44.0808	2.96216	0.418446	7.07897	1.4523e-12	1.01532e-10	ZNF600		ENSG00000112379	80.062	2.73417	0.304466	8.9802	2.70263e-19	2.62236e-17	ARFGEF3		ENSG00000272851	10.7418	2.47195	0.758116	3.26064	0.0011116	0.00754254	ENSG00000272851
ENSG00000154229	27.2404	1.92959	0.584818	3.29947	0.000968667	0.0207489	PRKCA		ENSG00000158747	15.4905	2.94372	0.655978	4.48752	7.20573e-06	0.000138671	NBL1		ENSG00000101210	26.5489	2.72302	0.527426	5.16285	2.4322e-07	4.92026e-06	EEF1A2		ENSG00000104112	182.886	2.46949	0.255149	9.67864	3.71618e-22	6.27269e-20	SCG3
ENSG00000230623	38.3498	1.92404	0.539507	3.56629	0.000362074	0.00929829	ENSG00000230623		ENSG00000119669	179.703	2.93417	0.274744	10.6797	1.26736e-26	4.26562e-24	IRF2BPL		ENSG00000101347	150.532	2.72232	0.250577	10.8642	1.70667e-27	3.07277e-25	SAMHD1		ENSG00000228624	18.3755	2.45765	0.572406	4.29354	1.75848e-05	0.000222845	HDAC2-AS2
ENSG00000142089	575.192	1.92068	0.238289	8.06029	7.61124e-16	3.24664e-13	IFITM3		ENSG00000164591	19.3506	2.92768	0.653717	4.47851	7.51653e-06	0.000143909	MYOZ3		ENSG00000179059	165.55	2.71443	0.224894	12.0698	1.52421e-33	4.33304e-31	ZFP42		ENSG00000189129	22.2371	2.45588	0.520633	4.7171	2.39228e-06	3.94052e-05	PLAC9
ENSG00000280707	175.63	1.91785	0.313268	6.12207	9.23668e-10	1.12058e-07	HPAT5		ENSG00000162458	88.6963	2.91925	0.326603	8.93823	3.95436e-19	6.13275e-17	FBLIM1		ENSG00000183421	18.6399	2.69032	0.573532	4.6908	2.72143e-06	4.33609e-05	RIPK4		ENSG00000197971	21.0909	2.43875	0.560181	4.3535	1.3398e-05	0.000176765	MBP
ENSG00000167644	25.7077	1.91377	0.621713	3.07823	0.00208236	0.038108	C19orf33		ENSG00000230937	38.7391	2.91689	0.463899	6.28778	3.22043e-10	1.55792e-08	MIR205HG		ENSG00000105976	34.1137	2.68652	0.458515	5.85917	4.65189e-09	1.33415e-07	MET		ENSG00000279531	32.6289	2.43214	0.476404	5.1052	3.30452e-07	6.88628e-06	ENSG00000279531
ENSG00000133980	448.355	1.91325	0.286812	6.67076	2.5448e-11	4.53329e-09	VRTN		ENSG00000118898	33.507	2.91585	0.466422	6.25152	4.06484e-10	1.90806e-08	PPL		ENSG00000145536	24.4173	2.68178	0.584749	4.58622	4.51348e-06	6.78016e-05	ADAMTS16		ENSG00000197928	58.4484	2.4297	0.366758	6.62479	3.47747e-11	1.59934e-09	ZNF677
ENSG00000112394	42.2215	1.89617	0.492925	3.84677	0.000119686	0.00371819	SLC16A10		ENSG00000128567	493.19	2.90594	0.207926	13.9758	2.18921e-44	2.47366e-41	PODXL		ENSG00000165731	12.9176	2.6811	0.724067	3.70283	0.000213204	0.00195959	RET		ENSG00000150907	154.516	2.42917	0.234082	10.3775	3.14003e-25	6.76471e-23	FOXO1
ENSG00000166831	318.934	1.89117	0.31773	5.95212	2.64698e-09	2.84358e-07	RBPMS2		ENSG00000151650	39.2891	2.90167	0.444444	6.52876	6.63155e-11	3.6174e-09	VENTX		ENSG00000050344	31.1092	2.6692	0.475623	5.61201	1.99989e-08	5.03985e-07	NFE2L3		ENSG00000213889	36.1834	2.4235	0.428832	5.65139	1.59157e-08	4.387e-07	PPM1N
ENSG00000133083	104.523	1.88797	0.335559	5.62635	1.84059e-08	1.6291e-06	DCLK1		ENSG00000159712	282.969	2.90141	0.253751	11.4341	2.82393e-30	1.20735e-27	ENSG00000159712		ENSG00000043143	48.4801	2.66253	0.419329	6.34949	2.1603e-10	7.99212e-09	JADE2		ENSG00000179059	179.608	2.41121	0.260029	9.27284	1.81252e-20	2.82632e-18	ZFP42
[truncated: 1,756 more rows]

## Sheet: STab9-DS ORA UP
Supplementary Table 9: Results of Gene Ontology enrichment analysis of upregulated DEGs in early direct-seeding organoids. Significance threshold: padj < 0.1.
[truncated: 75 more rows]

## Sheet: STab10-DS ORA DOWN
Supplementary Table 10: Results of Gene Ontology enrichment analysis of downregulated DEGs in early direct-seeding organoids. Significance threshold: padj < 0.1.
[truncated: 289 more rows]

[truncated: 6 more sheets: STab11-CTRL DEGs AWxDS, STab12-CTRL AWxDS ORA UP, STab13-CTRL AWxDS ORA DOWN, STab14-AxD DEGs AWxDS, STab15-AxD AWxDS ORA UP, STab16-AxD AWxDS ORA DOWN]
